# Supplementary material for: NTFP harvesters as citizen scientists: Validating traditional and crowdsourced knowledge on seed production of Brazil nut trees in the Peruvian Amazon
Source: PLoS One. 2017 Aug 24;12(8):e0183743. doi: 10.1371/journal.pone.0183743 (PMC5570363; doi:10.1371/journal.pone.0183743)
Supplement: S1 File — (CSV) [file pone.0183743.s001.csv]

tree number	Estimated seed production	DBH (m)	Stem until first branch	Canopy Height	Tree height	elevation	Protected area	aspect	bio_1	bio_5	bio_10	bio_12	bio_14	bio_17	road	IndigenousConcession	river	slope	Dist_1_near_neighb	Dist_2_near_neighb	Dist_3_near_neighb	broken branches	exudate	hole	termites	tumor	lianas	CEC	CLYPPT	ORCDRC	PHIHOX	SLTPPT	SNDPPT	ABG_DH	ABG_D
1	4	2.21	NA	NA	29	387	0	337.1495028	245	317	253	2263	53	203	0	0	0	16.01643566	0.000422185	0.001359272	0.001606903	0	0	0	0	0	0	100.5	308.5	87.5	509	228	465	40543.4584	38157.54603
2	2	1.02	NA	NA	24	386	0	238.7589699	245	317	253	2263	53	203	0	0	0	14.0954264	0.000422185	0.001048628	0.001252119	0	0	0	0	0	0	100.5	308.5	87.5	509	228	465	7451.442161	6090.350285
3	3	1.27	NA	NA	22	391	0	246.840438	245	317	253	2263	53	203	0	0	0	13.38712423	0.000219829	0.000769384	0.001055796	0	0	0	0	0	0	100.5	308.5	87.5	509	228	465	10500.16267	10284.10683
4	1	0.97	NA	NA	22	398	0	266.430091	245	317	253	2263	53	203	0	0	0	18.09711508	0.000219829	0.00067009	0.000860796	0	0	0	0	0	0	100.5	308.5	87.5	509	228	465	6205.111494	5398.824605
5	1	0.8	NA	NA	22	379	0	233.6913067	245	317	253	2263	53	203	0	0	0	15.73715486	0.000234883	0.000611903	0.001262428	0	0	0	0	0	0	100.5	308.5	87.5	509	228	465	4259.933491	3396.474983
6	3	1.75	NA	NA	24	379	0	233.6913067	245	317	253	2263	53	203	0	0	0	15.73715486	0.000234883	0.000721516	0.001038222	0	0	0	0	0	0	100.5	308.5	87.5	509	228	465	21372.88114	22012.60891
7	3	1.05	NA	NA	22	380	0	226.917954	245	317	253	2252	53	201	0	0	0	12.43202989	0.000594004	0.000625843	0.000816606	0	0	0	0	0	0	99	298.5	90.5	503.5	231	472	7243.23667	6528.302654
8	2	0.76	NA	NA	20	381	0	263.7494422	245	317	253	2252	53	201	0	0	0	6.398194465	0.000270897	0.000399836	0.000625843	0	0	0	0	0	0	99	298.5	90.5	503.5	231	472	3511.721249	3001.144279
9	2	1.24	NA	NA	24	377	0	211.3286936	245	317	253	2263	53	203	0	0	0	10.78960671	0.000611903	0.000721516	0.000901606	0	0	0	0	0	0	100.5	308.5	87.5	509	228	465	10909.67791	9714.388547
10	2	0.73	NA	NA	20	384	0	288.1896436	245	317	253	2252	53	201	0	0	0	5.21430075	0.000225499	0.000270897	0.000594004	0	0	0	0	0	0	99	298.5	90.5	503.5	231	472	3246.221324	2722.96963
11	1	1.29	NA	NA	22	399	0	7.63E-14	245	317	253	2263	53	203	0	0	0	9.699593659	0.000317511	0.000877356	0.001048628	0	0	0	0	0	0	100.5	308.5	87.5	509	228	465	10825.35827	10674.23051
12	0	0.46	NA	NA	17	403	0	328.6715369	245	317	253	2263	53	203	0	0	0	2.727676599	0.000317511	0.000560044	0.000860796	0	0	0	0	0	0	100.5	308.5	87.5	509	228	465	1124.574062	886.3839152
13	1	0.86	NA	NA	22	393	0	149.8988699	245	317	253	2263	53	203	0	0	0	7.50341838	0.000560044	0.00067009	0.000708831	0	0	0	0	0	0	100.5	308.5	87.5	509	228	465	4905.826004	4042.824516
14	1	0.38	NA	NA	16	390	0	288.1896436	245	317	253	2252	53	201	0	0	0	3.729540713	0.000225499	0.000399836	0.000618722	0	0	0	0	0	0	99	298.5	90.5	503.5	231	472	730.0041201	555.0791586
15	3	1.67	NA	NA	24	397	0	333.1038787	245	317	253	2263	53	203	0	0	0	4.175898237	0.000708831	0.000823361	0.000986471	0	0	0	0	0	0	100.5	308.5	87.5	509	228	465	19507.21862	19706.06514
16	4	1.08	NA	NA	23	387	0	151.0424563	245	317	253	2252	53	201	0	0	0	5.842481025	0.000618722	0.000643134	0.000647967	0	0	0	0	0	0	99	298.5	90.5	503.5	231	472	7992.012717	6983.734883
17	2	1.69	NA	NA	24	385	0	310.0203875	245	317	253	2252	53	201	0	0	0	8.281670534	0.000264492	0.000434461	0.000681305	0	0	0	0	0	0	99	298.5	90.5	503.5	231	472	19965.84278	20269.15886
18	2	1.39	NA	NA	24	380	0	302.5311041	245	317	253	2252	53	201	0	0	0	9.452613414	0.000293993	0.000434461	0.000821207	0	0	0	0	0	0	99	298.5	90.5	503.5	231	472	13633.8242	12750.088
19	4	1.42	NA	NA	22	391	0	13.57953245	245	317	253	2263	53	203	0	0	0	9.973020023	0.000137004	0.000399712	0.000431167	0	0	0	0	0	0	100.5	308.5	87.5	509	228	465	13056.8379	13414.02135
20	3	1.03	NA	NA	22	387	0	122.0998608	245	317	253	2252	53	201	0	0	0	3.068632279	0.000274614	0.000641003	0.000663617	0	0	0	0	0	0	99	298.5	90.5	503.5	231	472	6976.368728	6234.402282
21	2	1.59	NA	NA	20	391	0	13.57953245	245	317	253	2263	53	203	0	0	0	9.973020023	0.000137004	0.000294287	0.00043117	0	0	0	0	0	0	100.5	308.5	87.5	509	228	465	14835.39418	17543.12357
22	2	1.49	NA	NA	24	384	0	296.2373517	244	317	252	2256	53	201	0	0	0	5.259535618	0.000264492	0.000293993	0.000552758	0	0	0	0	0	0	101	308.5	77	509	228	465	15613.93602	15038.19806
23	4	1.35	NA	NA	22	393	0	196.1646538	244	316	252	2271	53	203	0	0	0	6.765998734	0.000150306	0.000183003	0.000352477	0	0	0	0	0	0	109	309	77.5	509	241	449.5	11829.94377	11894.54001
24	1	0.73	NA	NA	22	397	0	180	244	316	252	2271	53	203	0	0	0	12.39439915	0.000300413	0.00068401	0.0008379	0	0	0	0	0	0	109	309	77.5	509	241	449.5	3562.684686	2722.96963
25	6	1.5	NA	NA	23	388	0	199.7974873	244	317	252	2256	53	201	0	0	0	7.63692748	0.000827755	0.000883544	0.000959196	0	0	0	0	0	0	101	308.5	77	509	228	465	15175.50434	15278.86106
26	2	1.07	NA	NA	20	393	0	196.1646538	244	316	252	2271	53	203	0	0	0	6.765998734	8.73E-05	0.000150306	0.000249576	0	0	0	0	0	0	109	309	77.5	509	241	449.5	6847.452644	6829.971935
27	2	0.76	NA	NA	22	401	0	127.4762345	244	316	252	2271	53	203	0	0	0	5.349733819	0.000300413	0.000393102	0.000931425	0	0	0	0	0	0	109	309	77.5	509	241	449.5	3854.067319	3001.144279
28	0	0.45	NA	NA	17	388	0	333.9662511	244	316	252	2271	53	203	0	0	0	6.972017813	0.000294287	0.000431167	0.000617194	0	0	0	0	0	0	109	309	77.5	509	241	449.5	1077.346988	840.013732
29	3	1.8	NA	NA	22	394	0	214.0718783	244	316	252	2271	53	203	0	0	0	5.053810683	8.73E-05	0.000173925	0.000183003	0	0	0	0	0	0	109	309	77.5	509	241	449.5	20742.5953	23528.01299
30	3	1.35	NA	NA	24	380	0	137.0796645	244	317	252	2256	53	201	0	0	0	7.597083096	0.000274614	0.000647967	0.000847812	0	0	0	0	0	0	101	308.5	77	509	228	465	12878.47133	11894.54001
31	4	1.38	NA	NA	23	390	0	33.11152747	244	316	252	2271	53	203	0	0	0	7.747111799	0.000399712	0.00043117	0.000617194	0	0	0	0	0	0	109	309	77.5	509	241	449.5	12896.05784	12533.02867
32	2	1.42	NA	NA	22	403	0	93.75975667	244	316	252	2271	53	203	0	0	0	10.54708062	0.000393102	0.00068401	0.000823361	0	0	0	0	0	0	109	309	77.5	509	241	449.5	13056.8379	13414.02135
33	4	1.7	NA	NA	23	394	0	214.0718783	244	316	252	2271	53	203	0	0	0	5.053810683	0.000173925	0.000249576	0.000352477	0	0	0	0	0	0	109	309	77.5	509	241	449.5	19375.33812	20554.08149
34	5	1.5	NA	NA	23	387	0	270	244	317	252	2256	53	201	0	0	0	3.779268103	0.000495807	0.000552758	0.000681305	0	0	0	0	0	0	101	308.5	77	509	228	465	15175.50434	15278.86106
35	1	2.07	NA	NA	28	379	0	290.7633749	244	317	252	2256	53	201	0	0	0	3.28508888	0.000399625	0.00073854	0.000869181	0	0	0	0	0	0	101	308.5	77	509	228	465	34479.97804	32713.56645
36	3	1.35	NA	NA	22	396	0	45.41245312	244	316	252	2271	53	203	0	0	0	0.996374187	0.000483663	0.000513273	0.00058222	0	0	0	0	0	0	109	309	77.5	509	241	449.5	11829.94377	11894.54001
37	2	2.02	NA	NA	28	394	0	307.1073003	244	317	252	2256	53	201	0	0	0	12.54962699	0.000451048	0.00045303	0.000562318	0	0	0	0	0	0	101	308.5	77	509	228	465	32872.95455	30883.17644
38	4	1.51	NA	NA	23	392	0	318.9917402	244	317	252	2256	53	201	0	0	0	4.317779199	0.00048841	0.000495807	0.000548767	0	0	0	0	0	0	101	308.5	77	509	228	465	15373.61485	15521.69684
39	2	1.9	NA	NA	24	382	0	5.269126427	244	317	252	2256	53	201	0	0	0	5.137792507	0.000399625	0.00048841	0.000779642	0	0	0	0	0	0	101	308.5	77	509	228	465	25094.57406	26731.32394
40	0	0.32	NA	NA	14	389	0	155.008669	244	316	252	2271	53	203	0	0	0	9.43252397	0.000451815	0.000466503	0.000513273	0	0	0	0	0	0	109	309	77.5	509	241	449.5	458.1844523	363.6726522
41	2	1.99	NA	NA	24	391	0	219.4973812	244	317	252	2256	53	201	0	0	0	9.579336208	0.00045303	0.000689192	0.000704424	0	0	0	0	0	0	101	308.5	77	509	228	465	27467.17564	29813.42697
42	1	1.07	NA	NA	22	382	0	223.0256711	244	317	252	2275	54	204	0	0	0	7.92308735	0.000434235	0.000745399	0.000856347	0	0	0	0	0	0	100.5	310	90.5	499	241	450.5	7514.988115	6829.971935
43	3	1.34	NA	NA	22	391	0	294.8848942	244	316	252	2271	53	203	0	0	0	8.796255102	0.000616715	0.000714085	0.000955869	0	0	0	0	0	0	109	309	77.5	509	241	449.5	11659.49473	11685.92428
44	3	1.37	NA	NA	24	388	0	85.17056132	244	316	252	2271	53	203	0	0	0	8.251361886	0.000714085	0.0008379	0.000931425	0	0	0	0	0	0	109	309	77.5	509	241	449.5	13253.52332	12318.08741
45	2	1.26	NA	NA	24	393	0	229.2215181	244	317	252	2256	53	201	0	0	0	4.98548355	0.000183003	0.00020999	0.000624039	0	0	0	0	0	0	101	308.5	77	509	228	465	11255.79315	10092.14356
46	1	0.73	NA	NA	22	387	0	340.3001772	244	317	252	2256	53	201	0	0	0	8.360931433	0.000427814	0.000451048	0.000463864	0	0	0	0	0	0	101	308.5	77	509	228	465	3562.684686	2722.96963
47	2	1.12	NA	NA	24	391	0	206.2313919	244	317	252	2256	53	201	0	0	0	9.022727124	0.000123167	0.00020999	0.000427814	0	0	0	0	0	0	101	308.5	77	509	228	465	8943.888569	7618.44587
48	2	0.8	NA	NA	24	376	0	220.2119893	244	317	252	2275	54	204	0	0	0	14.34853496	0.000697258	0.000767441	0.000918203	0	0	0	0	0	0	100.5	310	90.5	499	241	450.5	4637.505675	3396.474983
49	1	1.31	NA	NA	24	389	0	275.1207942	244	317	252	2256	53	201	0	0	0	5.210449113	0.000444347	0.00073854	0.00085847	0	0	0	0	0	0	101	308.5	77	509	228	465	12144.12891	11072.65071
50	2	1.23	NA	NA	24	396	0	231.9819792	244	317	252	2256	53	201	0	0	0	8.641350364	0.000123167	0.000183003	0.00053369	0	0	0	0	0	0	101	308.5	77	509	228	465	10738.59781	9528.586468
51	3	0.86	NA	NA	24	392	0	265.972576	244	316	252	2271	53	203	0	0	0	6.610449901	0.000616715	0.00069809	0.000994065	0	0	0	0	0	0	109	309	77.5	509	241	449.5	5340.645806	4042.824516
52	2	1.18	NA	NA	22	379	0	286.8720086	244	317	252	2275	54	204	0	0	0	12.6450143	0.000679179	0.000745399	0.001082117	0	0	0	0	0	0	100.5	310	90.5	499	241	450.5	9096.720317	8630.12015
53	1	0.91	NA	NA	20	387	0	143.6974765	244	317	252	2275	54	204	0	0	0	8.331448893	0.000466503	0.000643668	0.00084181	0	0	0	0	0	0	100.5	310	90.5	499	241	450.5	4991.380766	4631.367025
54	2	1.26	NA	NA	24	389	0	360	244	317	252	2256	53	201	0	0	0	0.932615601	0.000307197	0.000663401	0.000717597	0	0	0	0	0	0	101	308.5	77	509	228	465	11255.79315	10092.14356
55	1	1.53	NA	NA	24	389	0	23.04587358	244	317	252	2256	53	201	0	0	0	7.806659069	0.000307197	0.000548767	0.000779642	0	0	0	0	0	0	101	308.5	77	509	228	465	16442.59927	16013.90425
56	2	1.59	NA	NA	24	385	0	231.9832386	244	317	252	2275	54	204	0	0	0	8.641589655	0.000434235	0.000661461	0.000679179	0	0	0	0	0	0	100.5	310	90.5	499	241	450.5	17724.7446	17543.12357
57	1	0.86	NA	NA	24	392	0	329.8992201	244	317	252	2256	53	201	0	0	0	3.767850847	0.000463864	0.000562318	0.000689192	0	0	0	0	0	0	101	308.5	77	509	228	465	5340.645806	4042.824516
58	4	1.37	NA	NA	23	391	0	287.7462982	244	317	252	2275	54	204	0	0	0	18.4587396	0.000661461	0.000665259	0.000767441	0	0	0	0	0	0	100.5	310	90.5	499	241	450.5	12714.2733	12318.08741
59	2	1.19	NA	NA	22	394	0	150.3553255	244	316	252	2271	53	203	0	0	0	10.8677076	0.000642701	0.000643668	0.000737138	0	0	0	0	0	0	109	309	77.5	509	241	449.5	9247.808601	8805.75861
60	2	0.94	NA	NA	24	394	0	254.9526022	244	316	252	2271	53	203	0	0	0	5.373060728	0.000539896	0.000699232	0.000704424	0	0	0	0	0	0	109	309	77.5	509	241	449.5	6353.285469	5006.668471
61	1	0.88	NA	NA	22	389	0	1.351472737	244	317	252	2256	53	201	0	0	0	9.928701978	0.000444347	0.000854019	0.001091687	0	0	0	0	0	0	101	308.5	77	509	228	465	5130.992031	4272.738889
62	2	1.02	NA	NA	20	392	0	341.3160381	244	317	252	2275	54	204	0	0	0	2.9511444	0.0002249	0.000697258	0.000936771	0	0	0	0	0	0	100.5	310	90.5	499	241	450.5	6236.765839	6090.350285
63	3	1.42	NA	NA	24	389	0	360	244	317	252	2275	54	204	0	0	0	6.0400622	0.0002249	0.000872336	0.000918203	0	0	0	0	0	0	100.5	310	90.5	499	241	450.5	14214.1092	13414.02135
64	4	1.72	NA	NA	23	392	0	39.06272582	244	316	252	2271	53	203	0	0	0	3.000313773	0.00069809	0.001136382	0.001324494	0	0	0	0	0	0	109	309	77.5	509	241	449.5	19822.7783	21130.69793
65	2	1.25	NA	NA	24	396	0	106.8727615	244	317	252	2256	53	201	0	0	0	6.400165941	0.000534027	0.000718784	0.000801803	0	0	0	0	0	0	101	308.5	77	509	228	465	11082.07653	9902.23918
66	1	1.31	NA	NA	22	400	0	180	244	316	252	2271	53	203	0	0	0	3.26091745	0.000357761	0.000498451	0.000539896	0	0	0	0	0	0	109	309	77.5	509	241	449.5	11155.38936	11072.65071
67	5	1.11	NA	NA	23	403	0	3.869110925	244	317	252	2256	53	201	0	0	0	3.50124273	0.000498451	0.000657647	0.000699232	0	0	0	0	0	0	101	308.5	77	509	228	465	8431.084658	7456.807627
68	3	1.16	NA	NA	22	397	0	124.3098037	244	317	252	2275	54	204	0	0	0	3.717838372	0.000393192	0.000592439	0.000637201	0	0	0	0	0	0	100.5	310	90.5	499	241	450.5	8798.186405	8284.887634
69	3	1.2	NA	NA	24	398	0	71.8105102	244	317	252	2256	53	201	0	0	0	2.239766985	0.000228213	0.000470064	0.000534027	0	0	0	0	0	0	101	308.5	77	509	228	465	10233.27374	8983.419111
70	1	0.62	NA	NA	20	392	0	163.072149	244	317	252	2275	54	204	0	0	0	9.656906635	0.000351962	0.000356149	0.000637201	0	0	0	0	0	0	100.5	310	90.5	499	241	450.5	2360.046072	1833.564387
71	3	1.14	NA	NA	22	386	0	110.2870911	244	317	252	2256	53	201	0	0	0	4.028390164	0.000481176	0.000854019	0.0012196	0	0	0	0	0	0	101	308.5	77	509	228	465	8504.512697	7947.677713
72	2	1.39	NA	NA	24	394	0	50.59857656	244	317	252	2256	53	201	0	0	0	7.307099153	0.000228213	0.000298223	0.000718784	0	0	0	0	0	0	101	308.5	77	509	228	465	13633.8242	12750.088
73	1	0.92	NA	NA	24	378	0	321.2298381	244	317	252	2275	54	204	0	0	0	14.06582583	0.001939165	0.002053679	0.002156111	0	0	0	0	0	0	100.5	310	90.5	499	241	450.5	6092.094599	4754.605856
74	2	1.29	NA	NA	24	394	0	131.5770327	244	317	252	2275	54	204	0	0	0	6.29905242	0.000351962	0.000354701	0.000393192	0	0	0	0	0	0	100.5	310	90.5	499	241	450.5	11784.84606	10674.23051
75	3	1.5	NA	NA	24	399	0	90	244	316	252	2271	53	203	0	0	0	6.594124927	0.000357761	0.000657647	0.000897232	0	0	0	0	0	0	109	309	77.5	509	241	449.5	15819.14246	15278.86106
76	3	1.34	NA	NA	24	401	0	259.6553161	244	317	252	2275	54	204	0	0	0	6.465020437	0.000131042	0.000680744	0.000876859	0	0	0	0	0	0	100.5	310	90.5	499	241	450.5	12692.91483	11685.92428
77	1	1.37	NA	NA	22	401	0	259.6553161	244	317	252	2275	54	204	0	0	0	6.465020437	0.000131042	0.000592439	0.000763791	0	0	0	0	0	0	100.5	310	90.5	499	241	450.5	12174.46011	12318.08741
78	0	1.37	NA	NA	22	390	0	233.2491514	244	316	252	2271	53	203	0	0	0	9.65031308	0.000308707	0.000613862	0.000642252	0	0	0	0	0	0	109	309	77.5	509	241	449.5	12174.46011	12318.08741
79	3	1.26	NA	NA	24	391	0	83.74949211	244	317	252	2256	53	201	0	0	0	14.66288771	0.000298223	0.000470064	0.000805397	0	0	0	0	0	0	101	308.5	77	509	228	465	11255.79315	10092.14356
80	1	1.02	NA	NA	22	387	0	132.6134515	244	317	252	2275	54	204	0	0	0	9.553619042	0.000354701	0.000356149	0.000747776	0	0	0	0	0	0	100.5	310	90.5	499	241	450.5	6844.767477	6090.350285
81	4	1.85	NA	NA	23	387	0	208.5229741	244	316	252	2271	53	203	0	0	0	14.54113084	0.000305277	0.000308707	0.00041456	0	0	0	0	0	0	109	309	77.5	509	241	449.5	22852.42064	25100.76491
82	3	1.31	NA	NA	24	383	0	4.832200636	244	317	252	2256	53	201	0	0	0	5.59826584	0.000481176	0.001326929	0.001556277	0	0	0	0	0	0	101	308.5	77	509	228	465	12144.12891	11072.65071
83	0	2.77	NA	NA	28	380	0	220.8333533	244	316	252	2271	53	203	0	0	0	16.19615457	0.000305277	0.00033636	0.000613862	0	0	0	0	0	0	109	309	77.5	509	241	449.5	60885.4297	64780.19997
84	2	1.31	NA	NA	24	397	0	241.2939024	244	316	252	2271	53	203	0	0	0	14.26175904	0.00033636	0.00041456	0.000611275	0	0	0	0	0	0	109	309	77.5	509	241	449.5	12144.12891	11072.65071
85	3	0.95	NA	NA	24	380	0	264.8793646	244	316	252	2271	53	203	0	0	0	15.30066447	0.000389868	0.000659118	0.000672363	0	0	0	0	0	0	109	309	77.5	509	241	449.5	6485.885493	5135.505625
86	2	1.66	NA	NA	20	393	0	350.6221101	244	317	252	2275	54	204	0	0	0	10.05772437	0.000876859	0.000904943	0.001412213	0	0	0	0	0	0	100.5	310	90.5	499	241	450.5	16137.00343	19427.88611
87	4	1.79	NA	NA	23	389	0	45.41173228	244	316	252	2271	53	203	0	0	0	2.323802793	0.000894993	0.00090265	0.000975255	0	0	0	0	0	0	109	309	77.5	509	241	449.5	21428.0234	23220.35925
88	4	1.8	NA	NA	23	393	0	64.75929341	244	316	252	2271	53	203	0	0	0	5.993026547	0.000465868	0.000628371	0.000634024	0	0	0	0	0	0	109	309	77.5	509	241	449.5	21662.31793	23528.01299
89	2	0.7	NA	NA	22	395	0	240.1009992	244	316	252	2271	53	203	0	0	0	18.92679732	0.000389868	0.000557215	0.000709637	0	0	0	0	0	0	109	309	77.5	509	241	449.5	3282.483398	2460.259507
90	3	1.82	NA	NA	24	395	0	351.7537363	244	316	252	2271	53	203	0	0	0	11.39237038	0.000335477	0.000465868	0.000611275	0	0	0	0	0	0	109	309	77.5	509	241	449.5	23073.42942	24150.20604
91	4	1.69	NA	NA	23	397	0	327.6232718	244	316	252	2271	53	203	0	0	0	4.408792305	0.000348415	0.000415146	0.00090265	0	0	0	0	0	0	109	309	77.5	509	241	449.5	19153.48663	20269.15886
92	2	0.65	NA	NA	22	394	0	333.1038089	244	316	252	2271	53	203	0	0	0	1.045711532	0.000557215	0.000672363	0.00105508	0	0	0	0	0	0	109	309	77.5	509	241	449.5	2840.390401	2056.159428
93	6	1.94	NA	NA	23	397	0	270	244	316	252	2271	53	203	0	0	0	1.4190157	0.000415146	0.000453922	0.001050506	0	0	0	0	0	0	109	309	77.5	509	241	449.5	25072.75012	28077.69366
94	1	0.84	NA	NA	20	401	0	356.5848886	244	316	252	2271	53	203	0	0	0	11.74570158	0.000335477	0.000634024	0.000945264	0	0	0	0	0	0	109	309	77.5	509	241	449.5	4269.382541	3820.181095
95	3	1.23	NA	NA	24	392	0	293.6583779	244	316	252	2271	53	203	0	0	0	4.638425609	0.00030927	0.000570106	0.000608681	0	0	0	0	0	0	109	309	77.5	509	241	449.5	10738.59781	9528.586468
96	1	0.77	NA	NA	22	388	0	300.6017874	244	317	252	2256	53	201	0	0	0	8.188540244	0.000262551	0.00026747	0.000570106	0	0	0	0	0	0	101	308.5	77	509	228	465	3953.675847	3097.343558
97	0	0.19	NA	NA	15	389	0	296.237146	244	316	252	2271	53	203	0	0	0	6.303718399	0.000262551	0.00030927	0.000341697	0	0	0	0	0	0	109	309	77.5	509	241	449.5	177.1571665	99.75742129
98	4	1.37	NA	NA	22	395	0	21.31495486	244	316	252	2271	53	203	0	0	0	3.250351777	0.000348415	0.000453922	0.00079708	0	0	0	0	0	0	109	309	77.5	509	241	449.5	12174.46011	12318.08741
99	0	0.57	NA	NA	18	386	0	335.4617042	244	317	252	2275	54	204	0	0	0	10.14560347	0.000220844	0.000970717	0.001721879	0	0	0	0	0	0	100.5	310	90.5	499	241	450.5	1807.092198	1494.883377
100	2	0.94	NA	NA	22	389	0	242.9852791	244	316	252	2271	53	203	0	0	0	15.04496693	0.000199865	0.000372598	0.00041331	0	0	0	0	0	0	109	309	77.5	509	241	449.5	5836.019499	5006.668471
101	3	1.93	NA	NA	22	391	0	320.3065519	244	317	252	2256	53	201	0	0	0	3.329594206	0.00026747	0.000341697	0.000608681	0	0	0	0	0	0	101	308.5	77	509	228	465	23767.2553	27737.59357
102	1	0.8	NA	NA	20	394	0	253.8323599	244	316	252	2271	53	203	0	0	0	16.29415285	0.000199865	0.00038863	0.00044863	0	0	0	0	0	0	109	309	77.5	509	241	449.5	3881.535459	3396.474983
103	1	1.54	NA	NA	24	386	0	3.225902356	244	317	252	2275	54	204	0	0	0	8.348025853	0.000220844	0.000828613	0.001652228	0	0	0	0	0	0	100.5	310	90.5	499	241	450.5	16653.02932	16263.28456
104	2	0.97	NA	NA	20	398	0	307.4759002	244	316	252	2271	53	203	0	0	0	5.349774289	0.000988699	0.001146724	0.001191578	0	0	0	0	0	0	109	309	77.5	509	241	449.5	5653.928716	5398.824605
105	2	0.98	NA	NA	20	391	0	247.5417008	244	316	252	2271	53	203	0	0	0	7.884875115	0.000206422	0.000372598	0.00044863	0	0	0	0	0	0	109	309	77.5	509	241	449.5	5768.264987	5533.319443
106	0	1.72	NA	NA	24	395	0	236.68982	244	317	252	2275	54	204	0	0	0	3.392775827	0.000514097	0.000655952	0.001436552	0	0	0	0	0	0	100.5	310	90.5	499	241	450.5	20663.52109	21130.69793
107	0	0.45	NA	NA	17	396	0	217.5444311	244	316	252	2271	53	203	0	0	0	9.613563902	0.000206422	0.00038863	0.00041331	0	0	0	0	0	0	109	309	77.5	509	241	449.5	1077.346988	840.013732
108	6	1.56	NA	NA	23	402	0	260.1321809	244	316	252	2271	53	203	0	0	0	8.109041238	0.000743303	0.001069243	0.001080639	0	0	0	0	0	0	109	309	77.5	509	241	449.5	16382.95399	16768.61992
109	3	1.59	NA	NA	24	376	0	278.5513449	244	317	252	2256	53	201	0	0	0	13.83771835	0.000481923	0.000772884	0.000834761	0	0	0	0	0	0	101	308.5	77	509	228	465	17724.7446	17543.12357
110	3	1.34	NA	NA	24	401	0	170.4030374	244	316	252	2271	53	203	0	0	0	2.835492319	0.000430813	0.000520239	0.000635649	0	0	0	0	0	0	109	309	77.5	509	241	449.5	12692.91483	11685.92428
111	2	1.02	NA	NA	22	387	0	93.93400523	244	317	252	2275	54	204	0	0	0	10.09040566	0.000655952	0.000710699	0.001344261	0	0	0	0	0	0	100.5	310	90.5	499	241	450.5	6844.767477	6090.350285
112	0	0.22	NA	NA	12	378	0	304.179068	244	317	252	2256	53	201	0	0	0	12.65696454	0.000481923	0.001139711	0.001222771	0	0	0	0	0	0	101	308.5	77	509	228	465	189.6953114	143.761596
113	1	1.68	NA	NA	24	395	0	247.7695751	244	316	252	2271	53	203	0	0	0	10.36296998	0.000318064	0.000478511	0.001007795	0	0	0	0	0	0	109	309	77.5	509	241	449.5	19735.88098	19986.48806
114	0	0.13	NA	NA	14	401	0	301.1384976	244	316	252	2271	53	203	0	0	0	8.504465218	0.000245703	0.000547507	0.000734687	0	0	0	0	0	0	109	309	77.5	509	241	449.5	78.95961355	38.50851125
115	1	1.31	NA	NA	24	390	0	248.1201927	244	316	252	2271	53	203	0	0	0	6.849896499	0.000318064	0.000530323	0.000810558	0	0	0	0	0	0	109	309	77.5	509	241	449.5	12144.12891	11072.65071
116	1	1.56	NA	NA	22	389	0	65.86469033	244	317	252	2256	53	201	0	0	0	2.848940077	0.000421732	0.000605007	0.000836231	0	0	0	0	0	0	101	308.5	77	509	228	465	15687.37868	16768.61992
117	2	0.99	NA	NA	22	393	0	8.24619008	244	316	252	2271	53	203	0	0	0	1.648818117	0.000140428	0.000223007	0.000570253	0	0	0	0	0	0	109	309	77.5	509	241	449.5	6457.301489	5669.713093
118	1	1.21	NA	NA	24	395	0	327.8707479	244	316	252	2271	53	203	0	0	0	5.76269569	0.000245703	0.000570253	0.000574214	0	0	0	0	0	0	109	309	77.5	509	241	449.5	10400.3952	9163.107033
119	6	1.8	NA	NA	23	391	0	45.41161698	244	317	252	2256	53	201	0	0	0	3.648745765	0.000421732	0.000682026	0.000763157	0	0	0	0	0	0	101	308.5	77	509	228	465	21662.31793	23528.01299
120	6	1.67	NA	NA	23	392	0	186.4312694	244	316	252	2271	53	203	0	0	0	8.387020036	0.000528247	0.000607329	0.001023735	0	0	0	0	0	0	109	309	77.5	509	241	449.5	18713.52265	19706.06514
121	0	0.41	NA	NA	17	382	0	259.9671371	244	317	252	2275	54	204	0	0	0	9.28692043	0.000828613	0.000915247	0.000970717	0	0	0	0	0	0	100.5	310	90.5	499	241	450.5	898.3361224	668.822957
122	4	1.58	NA	NA	23	386	0	128.6905086	244	317	252	2275	54	204	0	0	0	9.607236911	0.000514097	0.000710699	0.001551775	0	0	0	0	0	0	100.5	310	90.5	499	241	450.5	16795.44942	17282.74997
123	2	1.02	NA	NA	22	393	0	7.76E-13	244	316	252	2271	53	203	0	0	0	0.932615601	0.000110073	0.000140428	0.000608159	0	0	0	0	0	0	109	309	77.5	509	241	449.5	6844.767477	6090.350285
124	3	1.5	NA	NA	24	394	0	0	244	316	252	2271	53	203	0	0	0	0.932615601	0.000110073	0.000223007	0.000715755	0	0	0	0	0	0	109	309	77.5	509	241	449.5	15819.14246	15278.86106
125	2	1.42	NA	NA	22	381	0	313.2872772	244	317	252	2256	53	201	0	0	0	14.31755796	0.000100623	0.000778874	0.000834761	0	0	0	0	0	0	101	308.5	77	509	228	465	13056.8379	13414.02135
126	1	0.95	NA	NA	20	401	0	45.41311668	244	317	252	2275	54	204	0	0	0	1.992169495	0.000460258	0.000867247	0.001891081	0	0	0	0	0	0	100.5	310	90.5	499	241	450.5	5428.606731	5135.505625
127	3	1.11	NA	NA	22	385	0	80.13187911	244	317	252	2256	53	201	0	0	0	4.074803304	0.000100623	0.000772884	0.000816761	0	0	0	0	0	0	101	308.5	77	509	228	465	8073.123917	7456.807627
128	4	1.78	NA	NA	23	402	0	33.28227725	244	316	252	2271	53	203	0	0	0	4.730935187	0.000478511	0.000530323	0.000596215	0	0	0	0	0	0	109	309	77.5	509	241	449.5	21194.97165	22914.99573
129	3	1.02	NA	NA	24	400	0	104.7276156	244	316	252	2271	53	203	0	0	0	7.297880194	0.000226921	0.000547507	0.000574214	0	0	0	0	0	0	109	309	77.5	509	241	449.5	7451.442161	6090.350285
130	3	1.81	NA	NA	24	400	0	104.7276156	244	316	252	2271	53	203	0	0	0	7.297880194	0.000226921	0.000734687	0.000795201	0	0	0	0	0	0	109	309	77.5	509	241	449.5	22826.60784	23837.96068
131	2	1.46	NA	NA	24	400	0	233.5247927	244	316	252	2271	53	203	0	0	0	7.024836315	0.000314701	0.000528247	0.000859673	0	0	0	0	0	0	109	309	77.5	509	241	449.5	15006.16004	14329.20154
132	0	2.74	NA	NA	28	385	0	90	244	317	252	2256	53	201	0	0	0	1.419002854	0.000394167	0.000605007	0.000682026	0	0	0	0	0	0	101	308.5	77	509	228	465	59604.90015	63152.43276
133	3	1.41	NA	NA	20	396	0	46.95984864	244	316	252	2271	53	203	0	0	0	12.11526761	0.001211355	0.001221278	0.001267742	0	0	0	0	0	0	109	309	77.5	509	241	449.5	11734.04127	13190.57966
134	0	0.73	NA	NA	20	407	0	320.9374435	244	316	252	2271	53	203	0	0	0	8.935990168	0.000340993	0.00044071	0.000528315	0	0	0	0	0	0	109	309	77.5	509	241	449.5	3246.221324	2722.96963
135	3	1.08	NA	NA	22	376	0	279.033424	244	317	252	2275	54	204	0	0	0	7.384279342	0.000840405	0.000899801	0.000915247	0	0	0	0	0	0	100.5	310	90.5	499	241	450.5	7652.693767	6983.734883
136	5	1.46	NA	NA	23	406	0	201.3150525	244	316	252	2271	53	203	0	0	0	3.250353934	0.000314701	0.000607329	0.000979005	0	0	0	0	0	0	109	309	77.5	509	241	449.5	14395.59998	14329.20154
137	3	1.53	NA	NA	24	410	0	355.5378008	244	316	252	2271	53	203	0	0	0	3.037635252	0.000271627	0.000340993	0.00040536	0	0	0	0	0	0	109	309	77.5	509	241	449.5	16442.59927	16013.90425
138	0	0.66	NA	NA	20	397	0	137.0785431	244	316	252	2271	53	203	0	0	0	7.597219749	0.000297321	0.000816535	0.000975886	0	0	0	0	0	0	109	309	77.5	509	241	449.5	2666.377682	2133.64477
139	1	0.68	NA	NA	20	401	0	123.3097827	244	317	252	2275	54	204	0	0	0	3.392811545	0.000411964	0.000460258	0.001564686	0	0	0	0	0	0	100.5	310	90.5	499	241	450.5	2826.371863	2293.599916
140	5	1.94	NA	NA	23	385	0	62.04158372	244	316	252	2271	53	203	0	0	0	13.66099993	0.000411175	0.000737718	0.000816726	0	0	0	0	0	0	109	309	77.5	509	241	449.5	25072.75012	28077.69366
141	1	1.05	NA	NA	20	389	0	260.6702577	244	317	252	2256	53	201	0	0	0	2.874222849	0.000394167	0.00045507	0.000912027	0	0	0	0	0	0	101	308.5	77	509	228	465	6599.840123	6528.302654
142	3	1.31	NA	NA	24	395	0	354.2072207	244	316	252	2271	53	203	0	0	0	9.292509999	0.000596215	0.000713777	0.000713787	0	0	0	0	0	0	109	309	77.5	509	241	449.5	12144.12891	11072.65071
143	3	1.11	NA	NA	24	392	0	132.3865093	244	316	252	2271	53	203	0	0	0	8.582484826	0.000297321	0.000977492	0.001197344	0	0	0	0	0	0	109	309	77.5	509	241	449.5	8788.67195	7456.807627
144	5	1.46	NA	NA	23	405	0	90	244	316	252	2271	53	203	0	0	0	4.720367995	0.000271627	0.000290167	0.00029622	0	0	0	0	0	0	109	309	77.5	509	241	449.5	14395.59998	14329.20154
145	2	1.87	NA	NA	24	370	0	34.25250151	244	317	252	2256	53	201	0	0	0	19.76953293	0.000778874	0.000816761	0.001364044	0	0	0	0	0	0	101	308.5	77	509	228	465	24326.94736	25746.02634
146	1	1.5	NA	NA	20	390	0	203.4980603	244	317	252	2256	53	201	0	0	0	1.779243022	0.00045507	0.000832325	0.000925709	0	0	0	0	0	0	101	308.5	77	509	228	465	13240.42852	15278.86106
147	3	1.32	NA	NA	24	407	0	123.3106036	244	316	252	2271	53	203	0	0	0	6.761848705	0.000290167	0.000451221	0.000579314	0	0	0	0	0	0	109	309	77.5	509	241	449.5	12325.74314	11274.98452
148	2	1.16	NA	NA	24	397	0	205.0899729	244	316	252	2271	53	203	0	0	0	6.663966745	0.000286514	0.000307176	0.000436203	0	0	0	0	0	0	109	309	77.5	509	241	449.5	9577.999157	8284.887634
149	1	1.59	NA	NA	22	409	0	45.41216473	244	316	252	2271	53	203	0	0	0	4.969845985	0.00029622	0.00040536	0.00044071	0	0	0	0	0	0	109	309	77.5	509	241	449.5	16281.6476	17543.12357
150	3	1.09	NA	NA	24	402	0	249.2369499	244	316	252	2271	53	203	0	0	0	3.285137899	0.000271155	0.000286514	0.000591761	0	0	0	0	0	0	109	309	77.5	509	241	449.5	8482.21592	7139.457919
151	1	1.15	NA	NA	22	384	0	20.56694166	244	316	252	2271	53	203	0	0	0	17.60475102	0.000411175	0.000441073	0.000759593	0	0	0	0	0	0	109	309	77.5	509	241	449.5	8650.741774	8115.282616
152	3	1	NA	NA	22	396	0	166.4201251	244	317	252	2275	54	204	0	0	0	5.024574714	0.000411964	0.000867247	0.001165007	0	0	0	0	0	0	100.5	310	90.5	499	241	450.5	6585.233276	5808.011919
153	4	2.07	NA	NA	29	396	0	131.8640421	244	316	252	2271	53	203	0	0	0	6.953569942	0.000271155	0.000307176	0.000356118	0	0	0	0	0	0	109	309	77.5	509	241	449.5	35681.34264	32713.56645
154	3	1.53	NA	NA	24	397	0	90	244	316	252	2271	53	203	0	0	0	10.75330439	0.000405558	0.000698651	0.000737621	0	0	0	0	0	0	109	309	77.5	509	241	449.5	16442.59927	16013.90425
155	2	0.95	NA	NA	22	395	0	92.96986399	244	316	252	2271	53	203	0	0	0	4.491286917	0.000356118	0.000436203	0.000591761	0	0	0	0	0	0	109	309	77.5	509	241	449.5	5957.823616	5135.505625
156	3	1.09	NA	NA	22	386	0	296.2361625	244	317	252	2275	54	204	0	0	0	11.44921271	0.00012919	0.000582204	0.000742699	0	0	0	0	0	0	100.5	310	90.5	499	241	450.5	7791.618643	7139.457919
157	3	1.89	NA	NA	24	399	0	75.66448196	244	316	252	2271	53	203	0	0	0	6.56332002	0.000784073	0.000798489	0.000878677	0	0	0	0	0	0	109	309	77.5	509	241	449.5	24837.40627	26400.56591
158	3	1.54	NA	NA	22	395	0	60.72916254	244	316	252	2271	53	203	0	0	0	13.57049793	0.000345099	0.000459736	0.000611393	0	0	0	0	0	0	109	309	77.5	509	241	449.5	15297.18825	16263.28456
159	5	1.75	NA	NA	23	389	0	65.11444545	244	317	252	2256	53	201	0	0	0	8.796039977	0.000925709	0.001364044	0.001365643	0	0	0	0	0	0	101	308.5	77	509	228	465	20503.27641	22012.60891
160	3	1.5	NA	NA	24	387	0	284.7271192	244	317	252	2275	54	204	0	0	0	7.298118149	0.00012919	0.000497454	0.000634476	0	0	0	0	0	0	100.5	310	90.5	499	241	450.5	15819.14246	15278.86106
161	2	1.13	NA	NA	24	392	0	66.34196121	244	316	252	2271	53	203	0	0	0	13.67993002	0.000284543	0.000345099	0.000619007	0	0	0	0	0	0	109	309	77.5	509	241	449.5	9100.430162	7782.067341
162	0	0.4	NA	NA	18	379	0	18.68340185	244	316	252	2271	53	203	0	0	0	11.65166727	0.000441073	0.000816726	0.000900072	0	0	0	0	0	0	109	309	77.5	509	241	449.5	905.1773864	629.5349239
163	1	1.07	NA	NA	24	391	0	105.4296377	244	316	252	2271	53	203	0	0	0	6.111621915	0.000366521	0.000405558	0.000605955	0	0	0	0	0	0	109	309	77.5	509	241	449.5	8181.066701	6829.971935
164	4	1.31	NA	NA	24	394	0	5.991227159	244	317	252	2275	54	204	0	0	0	6.767549416	0.000598246	0.000609676	0.001181572	0	0	0	0	0	0	100.5	310	90.5	499	241	450.5	12144.12891	11072.65071
165	3	1.56	NA	NA	24	390	0	91.25485349	244	316	252	2271	53	203	0	0	0	10.52735693	0.000284543	0.000445692	0.000623078	0	0	0	0	0	0	109	309	77.5	509	241	449.5	17077.80363	16768.61992
166	0	0.38	NA	NA	18	394	0	258.0732296	244	317	252	2275	54	204	0	0	0	6.738514367	0.000283551	0.000606885	0.000609676	0	0	0	0	0	0	100.5	310	90.5	499	241	450.5	818.9363965	555.0791586
167	3	1.15	NA	NA	24	388	0	73.52615824	244	316	252	2271	53	203	0	0	0	9.771274985	0.000274213	0.000366521	0.000737621	0	0	0	0	0	0	109	309	77.5	509	241	449.5	9417.486013	8115.282616
168	1	1.19	NA	NA	24	393	0	346.026132	244	317	252	2275	54	204	0	0	0	12.53141558	0.000224722	0.000382001	0.000395142	0	0	0	0	0	0	100.5	310	90.5	499	241	450.5	10067.47287	8805.75861
169	2	1.45	NA	NA	24	377	0	112.9016387	244	316	252	2271	53	203	0	0	0	8.915179272	0.000445692	0.000601486	0.000643809	0	0	0	0	0	0	109	309	77.5	509	241	449.5	14806.18392	14097.18533
170	4	1.11	NA	NA	24	396	0	168.530312	244	317	252	2275	54	204	0	0	0	1.189458411	0.000377048	0.000518978	0.000606885	0	0	0	0	0	0	100.5	310	90.5	499	241	450.5	8788.67195	7456.807627
171	4	0.95	NA	NA	25	397	0	244.5011756	244	317	252	2275	54	204	0	0	0	8.070877654	0.000283551	0.000594281	0.000598246	0	0	0	0	0	0	100.5	310	90.5	499	241	450.5	6749.514794	5135.505625
172	2	0.91	NA	NA	22	393	0	346.026132	244	317	252	2275	54	204	0	0	0	12.53141558	0.000160702	0.000224722	0.000378005	0	0	0	0	0	0	100.5	310	90.5	499	241	450.5	5477.97394	4631.367025
173	3	2.07	NA	NA	29	400	0	263.7498167	244	317	252	2275	54	204	0	0	0	4.275583675	0.000395142	0.000561228	0.000613538	0	0	0	0	0	0	100.5	310	90.5	499	241	450.5	35681.34264	32713.56645
174	3	1.42	NA	NA	24	379	0	64.55179442	244	316	252	2271	53	203	0	0	0	14.85236573	0.000274213	0.000605955	0.000918077	0	0	0	0	0	0	109	309	77.5	509	241	449.5	14214.1092	13414.02135
175	3	1.62	NA	NA	24	387	0	317.0780252	244	317	252	2275	54	204	0	0	0	7.597282865	0.000160702	0.000222056	0.000382001	0	0	0	0	0	0	100.5	310	90.5	499	241	450.5	18383.41147	18337.52873
176	2	1.46	NA	NA	24	384	0	114.463035	244	316	252	2271	53	203	0	0	0	13.27134826	0.000601486	0.000798489	0.000901568	0	0	0	0	0	0	109	309	77.5	509	241	449.5	15006.16004	14329.20154
177	0	0.56	NA	NA	20	395	0	73.3012644	244	317	252	2275	54	204	0	0	0	5.661962854	0.000333098	0.000896094	0.000912905	0	0	0	0	0	0	100.5	310	90.5	499	241	450.5	1934.794892	1431.90706
178	2	1.15	NA	NA	24	395	0	351.7535725	244	317	252	2275	54	204	0	0	0	1.648819107	0.000356063	0.000377048	0.000405255	0	0	0	0	0	0	100.5	310	90.5	499	241	450.5	9417.486013	8115.282616
179	1	1.1	NA	NA	22	395	0	163.3854783	244	317	252	2275	54	204	0	0	0	4.129506633	0.000753704	0.000896094	0.0010216	0	0	0	0	0	0	100.5	310	90.5	499	241	450.5	7931.762204	7297.146898
180	4	1.75	NA	NA	23	398	0	30.61734893	244	317	252	2275	54	204	0	0	0	6.475043451	0.000333098	0.000874448	0.001096162	0	0	0	0	0	0	100.5	310	90.5	499	241	450.5	20503.27641	22012.60891
181	3	1.07	NA	NA	24	387	0	317.0780252	244	317	252	2275	54	204	0	0	0	7.597282865	0.000222056	0.000378005	0.000462588	0	0	0	0	0	0	100.5	310	90.5	499	241	450.5	8181.066701	6829.971935
182	0	1.15	NA	NA	24	392	0	323.3518456	244	317	252	2275	54	204	0	0	0	4.351017602	0.000284543	0.000352018	0.000356063	0	0	0	0	0	0	100.5	310	90.5	499	241	450.5	9417.486013	8115.282616
183	4	1.31	NA	NA	24	394	0	35.92891436	244	317	252	2275	54	204	0	0	0	4.024809219	0.000490955	0.000518978	0.000594281	0	0	0	0	0	0	100.5	310	90.5	499	241	450.5	12144.12891	11072.65071
184	0	0.99	NA	NA	22	393	0	13.17655996	244	317	252	2275	54	204	0	0	0	3.110174423	0.000284543	0.000368505	0.00038924	0	0	0	0	0	0	100.5	310	90.5	499	241	450.5	6457.301489	5669.713093
185	2	1	NA	NA	22	399	0	22.08765463	244	317	252	2275	54	204	0	0	0	2.514810126	0.000460185	0.000462588	0.000527603	0	0	0	0	0	0	100.5	310	90.5	499	241	450.5	6585.233276	5808.011919
186	4	2.2	NA	NA	29	393	0	215.0823269	244	317	252	2275	54	204	0	0	0	3.699078138	0.000405255	0.000467386	0.000490955	0	0	0	0	0	0	100.5	310	90.5	499	241	450.5	40186.12645	37752.98127
187	1	1.16	NA	NA	24	398	0	129.829624	244	317	252	2275	54	204	0	0	0	7.957469379	0.000460185	0.000613538	0.000879096	0	0	0	0	0	0	100.5	310	90.5	499	241	450.5	9577.999157	8284.887634
188	5	1.31	NA	NA	23	393	0	56.16693881	244	317	252	2275	54	204	0	0	0	7.083205227	0.00017088	0.000352018	0.00038924	0	0	0	0	0	0	100.5	310	90.5	499	241	450.5	11650.01715	11072.65071
189	2	1.21	NA	NA	24	400	0	92.96971772	244	317	252	2275	54	204	0	0	0	4.491507027	0.000874448	0.000960068	0.001151962	0	0	0	0	0	0	100.5	310	90.5	499	241	450.5	10400.3952	9163.107033
190	3	1.37	NA	NA	24	405	0	15.46630213	244	316	253	2278	54	205	0	0	0	2.659380169	0.000317819	0.000928488	0.000962482	0	0	0	0	0	0	100.5	312.5	90.5	499	231	461.5	13253.52332	12318.08741
191	3	1.5	NA	NA	24	393	0	56.16693881	244	317	252	2275	54	204	0	0	0	7.083205227	0.00017088	0.000368505	0.000451758	0	0	0	0	0	0	100.5	310	90.5	499	241	450.5	15819.14246	15278.86106
192	3	1.37	NA	NA	24	387	0	99.86754632	244	317	252	2275	54	204	0	0	0	4.075037432	0.000751485	0.000753704	0.000912905	0	0	0	0	0	0	100.5	310	90.5	499	241	450.5	13253.52332	12318.08741
193	5	1.08	NA	NA	23	401	0	4.832432984	244	317	252	2275	54	204	0	0	0	11.09163933	0.000262002	0.000627096	0.0006429	0	0	0	0	0	0	100.5	310	90.5	499	241	450.5	7992.012717	6983.734883
194	1	0.73	NA	NA	22	389	0	26.89658674	244	317	252	2275	54	204	0	0	0	10.34443148	0.000262002	0.000543194	0.000613714	0	0	0	0	0	0	100.5	310	90.5	499	241	450.5	3562.684686	2722.96963
195	3	1.67	NA	NA	22	403	0	130.7765703	244	316	253	2278	54	205	0	0	0	4.985675441	0.000317819	0.000673766	0.000819411	0	0	0	0	0	0	100.5	312.5	90.5	499	231	461.5	17918.99778	19706.06514
196	2	1.21	NA	NA	24	394	0	245.2985344	244	316	253	2278	54	205	0	0	0	7.763851528	0.000154353	0.000414209	0.000477881	0	0	0	0	0	0	100.5	312.5	90.5	499	231	461.5	10400.3952	9163.107033
197	3	0.7	NA	NA	22	399	0	3.56E-13	244	317	252	2275	54	204	0	0	0	6.0400622	0.000974692	0.001002602	0.001113483	0	0	0	0	0	0	100.5	310	90.5	499	241	450.5	3282.483398	2460.259507
198	2	1.35	NA	NA	24	398	0	254.271725	244	316	253	2278	54	205	0	0	0	3.436604316	0.000154353	0.000277737	0.000417929	0	0	0	0	0	0	100.5	312.5	90.5	499	231	461.5	12878.47133	11894.54001
199	3	1.66	NA	NA	24	391	0	168.530042	244	317	252	2275	54	204	0	0	0	4.747626056	0.000960068	0.000962482	0.001037422	0	0	0	0	0	0	100.5	310	90.5	499	241	450.5	19279.85607	19427.88611
200	1	0.88	NA	NA	20	387	0	197.4767509	244	317	252	2275	54	204	0	0	0	7.053461418	0.000351127	0.000751485	0.000874131	0	0	0	0	0	0	100.5	310	90.5	499	241	450.5	4675.220294	4272.738889
201	0	0.92	NA	NA	20	398	0	207.9872967	244	317	252	2277	54	204	0	0	0	5.527945339	0.000277737	0.000281789	0.000414209	0	0	0	0	0	0	109	314	90.5	499	240.5	450.5	5099.008575	4754.605856
202	3	1.27	NA	NA	22	402	0	142.7323737	244	317	252	2277	54	204	0	0	0	6.997022155	0.000281789	0.000417929	0.000477881	0	0	0	0	0	0	109	314	90.5	499	240.5	450.5	10500.16267	10284.10683
203	1	0.95	NA	NA	24	390	0	50.59979287	244	317	252	2268	53	203	0	0	0	7.307285954	0.0006429	0.000666814	0.000680342	0	0	0	0	0	0	109	313.5	89	503.5	230.5	460.5	6485.885493	5135.505625
204	1	1.21	NA	NA	20	387	0	213.2832037	244	317	252	2268	53	203	0	0	0	9.398324237	0.000351127	0.000604067	0.000827378	0	0	0	0	0	0	109	313.5	89	503.5	230.5	460.5	8705.003423	9163.107033
205	1	0.8	NA	NA	24	388	0	63.76370023	244	317	252	2268	53	203	0	0	0	3.161520627	0.000666814	0.001002602	0.001113982	0	0	0	0	0	0	109	313.5	89	503.5	230.5	460.5	4637.505675	3396.474983
206	0	0.41	NA	NA	17	402	0	55.69092193	244	317	252	2277	54	204	0	0	0	3.717907179	0.000690592	0.000692527	0.000703615	0	0	0	0	0	0	109	314	90.5	499	240.5	450.5	898.3361224	668.822957
207	2	1.38	NA	NA	24	405	0	266.4748	244	317	252	2277	54	204	0	0	0	7.54060728	0.000360967	0.000690592	0.001219772	0	0	0	0	0	0	109	314	90.5	499	240.5	450.5	13443.01788	12533.02867
208	2	1.38	NA	NA	20	392	0	208.6470275	244	317	252	2268	53	203	0	0	0	3.449908269	0.000238321	0.000604067	0.000874131	0	0	0	0	0	0	109	313.5	89	503.5	230.5	460.5	11251.64134	12533.02867
209	5	1.11	NA	NA	23	391	0	325.1752126	244	317	252	2268	53	203	0	0	0	19.13822638	0.000584566	0.000701754	0.000851127	0	0	0	0	0	0	109	313.5	89	503.5	230.5	460.5	8431.084658	7456.807627
210	1	0.95	NA	NA	22	372	0	249.2367588	244	317	252	2250	52	200	0	0	0	12.93075219	0.001291847	0.00131395	0.001446415	0	0	0	0	0	0	101	302	87.5	509	242	455.5	5957.823616	5135.505625
211	3	1.51	NA	NA	24	391	0	219.3954658	244	317	252	2268	53	203	0	0	0	6.310752006	0.001609497	0.001689067	0.001713936	0	0	0	0	0	0	109	313.5	89	503.5	230.5	460.5	16025.65543	15521.69684
212	3	1.44	NA	NA	24	395	0	13.86226821	244	317	252	2268	53	203	0	0	0	8.816033422	0.000238321	0.000827378	0.001063611	0	0	0	0	0	0	109	313.5	89	503.5	230.5	460.5	14607.51645	13867.3196
213	2	0.43	NA	NA	17	387	0	293.3287285	244	317	252	2250	52	200	0	0	0	8.187235168	0.000179978	0.000514689	0.00071333	0	0	0	0	0	0	101	302	87.5	509	242	455.5	985.8598958	751.5851415
214	3	0.89	NA	NA	22	398	0	219.2335109	244	317	252	2268	53	203	0	0	0	12.15668742	0.00041889	0.000851127	0.000953126	0	0	0	0	0	0	109	313.5	89	503.5	230.5	460.5	5245.422285	4390.440417
215	2	1.14	NA	NA	24	403	0	7.227539232	244	317	252	2277	54	204	0	0	0	7.478583469	0.000360967	0.000703615	0.001043023	0	0	0	0	0	0	109	314	90.5	499	240.5	450.5	9258.296163	7947.677713
216	0	0.25	NA	NA	13	387	0	293.3287285	244	317	252	2250	52	200	0	0	0	8.187235168	0.000179978	0.0005164	0.000534939	0	0	0	0	0	0	101	302	87.5	509	242	455.5	263.241427	197.4996998
217	3	0.99	NA	NA	24	376	0	251.8111087	244	317	252	2262	53	202	0	0	0	3.729689346	0.000547391	0.000701754	0.000735174	0	0	0	0	0	0	108	308.5	96.5	499	225	474.5	7029.633764	5669.713093
218	0	0.35	NA	NA	17	382	0	277.0244712	244	317	252	2250	52	200	0	0	0	7.582160603	0.000514689	0.0005164	0.000755034	0	0	0	0	0	0	101	302	87.5	509	242	455.5	659.6378955	453.4908708
219	2	0.64	NA	NA	24	393	0	31.71735811	244	317	252	2262	53	202	0	0	0	22.59818876	0.000547391	0.000584566	0.000889095	0	0	0	0	0	0	108	308.5	96.5	499	225	474.5	2999.964453	1980.323656
220	1	1.21	NA	NA	24	400	0	182.5256023	244	317	252	2262	53	202	0	0	0	5.352601911	0.000142127	0.000270766	0.000573882	0	0	0	0	0	0	108	308.5	96.5	499	225	474.5	10400.3952	9163.107033
221	2	0.76	NA	NA	24	404	0	184.9698106	244	317	252	2268	53	203	0	0	0	8.136759902	0.00041889	0.000580955	0.000889095	0	0	0	0	0	0	109	313.5	89	503.5	230.5	460.5	4195.666224	3001.144279
222	0	1.05	NA	NA	24	399	0	134.5876334	244	317	252	2262	53	202	0	0	0	4.640037436	0.000142127	0.00020706	0.000432112	0	0	0	0	0	0	108	308.5	96.5	499	225	474.5	7885.229015	6528.302654
223	3	1.48	NA	NA	22	386	0	296.2373746	244	317	252	2250	52	200	0	0	0	2.108789094	0.000534939	0.00071333	0.000755034	0	0	0	0	0	0	101	302	87.5	509	242	455.5	14155.3963	14799.70343
224	3	1.04	NA	NA	24	383	0	198.683122	244	317	252	2250	52	200	0	0	0	1.476544202	0.000775905	0.000977076	0.001166007	0	0	0	0	0	0	101	302	87.5	509	242	455.5	7739.303496	6380.384372
225	1	0.51	NA	NA	22	399	0	134.5876334	244	317	252	2262	53	202	0	0	0	4.640037436	0.00020706	0.000270766	0.000461455	0	0	0	0	0	0	108	308.5	96.5	499	225	474.5	1769.08275	1140.268424
226	3	1.19	NA	NA	24	400	0	75.4587857	244	317	252	2277	54	204	0	0	0	4.633371147	0.0009294	0.001043023	0.001219772	0	0	0	0	0	0	109	314	90.5	499	240.5	450.5	10067.47287	8805.75861
227	2	0.76	NA	NA	24	393	0	265.4305118	244	317	252	2262	53	202	0	0	0	8.712687986	0.000229059	0.000425763	0.000432112	0	0	0	0	0	0	108	308.5	96.5	499	225	474.5	4195.666224	3001.144279
228	6	1.91	NA	NA	23	395	0	239.3990971	244	317	252	2268	53	203	0	0	0	1.373897574	0.000580955	0.000608053	0.000861095	0	0	0	0	0	0	109	313.5	89	503.5	230.5	460.5	24321.48725	27064.41222
229	1	0.86	NA	NA	24	395	0	264.8793954	244	317	252	2262	53	202	0	0	0	5.210640512	0.000890997	0.000966121	0.001055891	0	0	0	0	0	0	108	308.5	96.5	499	225	474.5	5340.645806	4042.824516
230	2	1.11	NA	NA	24	395	0	311.7275505	244	317	252	2262	53	202	0	0	0	6.626525482	0.000219659	0.000229059	0.000483389	0	0	0	0	0	0	108	308.5	96.5	499	225	474.5	8788.67195	7456.807627
231	6	1.27	NA	NA	23	390	0	232.9922716	244	317	252	2268	53	203	0	0	0	9.970087157	0.000367349	0.000657441	0.000879259	0	0	0	0	0	0	109	313.5	89	503.5	230.5	460.5	10965.73784	10284.10683
232	6	1.78	NA	NA	23	392	0	336.5013072	244	317	252	2262	53	202	0	0	0	1.779251557	0.000219659	0.000425763	0.000466889	0	0	0	0	0	0	108	308.5	96.5	499	225	474.5	21194.97165	22914.99573
233	1	1.34	NA	NA	24	400	0	237.0114698	244	317	252	2262	53	202	0	0	0	11.40973287	0.000349013	0.00049162	0.000522947	0	0	0	0	0	0	108	308.5	96.5	499	225	474.5	12692.91483	11685.92428
234	6	1.21	NA	NA	23	403	0	29.08912473	244	317	252	2268	53	203	0	0	0	8.215013142	0.000608053	0.000880551	0.000982998	0	0	0	0	0	0	109	313.5	89	503.5	230.5	460.5	9977.231252	9163.107033
235	6	1.5	NA	NA	23	401	0	265.663979	244	317	252	2268	53	203	0	0	0	3.081115701	0.000367349	0.000554066	0.000609907	0	0	0	0	0	0	109	313.5	89	503.5	230.5	460.5	15175.50434	15278.86106
236	3	1.67	NA	NA	20	403	0	256.7917384	244	317	252	2250	52	200	0	0	0	5.089056794	0.00061379	0.000773761	0.001061699	0	0	0	0	0	0	101	302	87.5	509	242	455.5	16327.3031	19706.06514
237	2	1.62	NA	NA	24	393	0	37.2679046	244	317	252	2277	54	204	0	0	0	6.997047758	0.000710746	0.0009294	0.001189263	0	0	0	0	0	0	109	314	90.5	499	240.5	450.5	18383.41147	18337.52873
238	7	1.11	NA	NA	22	388	0	247.0976999	244	317	252	2250	52	200	0	0	0	3.590327765	0.000558907	0.000977076	0.0012099	0	0	0	0	0	0	101	302	87.5	509	242	455.5	8073.123917	7456.807627
239	1	0.89	NA	NA	24	384	0	270	244	317	252	2268	53	203	0	0	0	5.190135564	0.000719573	0.000723305	0.00073999	0	0	0	0	0	0	109	313.5	89	503.5	230.5	460.5	5710.341645	4390.440417
240	0	0.89	NA	NA	24	371	0	1.351566578	244	317	252	2268	53	203	0	0	0	9.928702354	7.78E-05	0.000466889	0.000723305	0	0	0	0	0	0	109	313.5	89	503.5	230.5	460.5	5710.341645	4390.440417
241	2	1.59	NA	NA	24	403	0	252.7873795	244	317	252	2262	53	202	0	0	0	8.602428481	0.000349013	0.000609163	0.000781181	0	0	0	0	0	0	108	308.5	96.5	499	225	474.5	17724.7446	17543.12357
242	0	0.76	NA	NA	24	373	0	334.3326587	244	317	252	2268	53	203	0	0	0	9.735883247	7.78E-05	0.000406695	0.000755868	0	0	0	0	0	0	109	313.5	89	503.5	230.5	460.5	4195.666224	3001.144279
243	3	1.69	NA	NA	24	388	0	243.7642037	244	317	252	2268	53	203	0	0	0	7.344023613	0.000184743	0.000845819	0.000912404	0	0	0	0	0	0	109	313.5	89	503.5	230.5	460.5	19965.84278	20269.15886
244	4	1.5	NA	NA	24	388	0	243.7642037	244	317	252	2268	53	203	0	0	0	7.344023613	0.000184743	0.000690606	0.00073999	0	0	0	0	0	0	109	313.5	89	503.5	230.5	460.5	15819.14246	15278.86106
245	4	1.11	NA	NA	24	395	0	181.5706184	244	317	252	2268	53	203	0	0	0	8.566294698	0.000606601	0.000609907	0.000618955	0	0	0	0	0	0	109	313.5	89	503.5	230.5	460.5	8788.67195	7456.807627
246	1	1.29	NA	NA	22	385	0	106.1682877	244	317	252	2250	52	200	0	0	0	8.314862118	0.000558907	0.000907083	0.001520691	0	0	0	0	0	0	101	302	87.5	509	242	455.5	10825.35827	10674.23051
247	4	1.78	NA	NA	23	396	0	98.49416483	244	317	252	2268	53	203	0	0	0	7.843683019	0.000730442	0.000902045	0.00106751	0	0	0	0	0	0	109	313.5	89	503.5	230.5	460.5	21194.97165	22914.99573
248	4	1.72	NA	NA	23	388	0	48.98535421	244	317	252	2268	53	203	0	0	0	5.314394111	0.000850243	0.000861095	0.000995495	0	0	0	0	0	0	109	313.5	89	503.5	230.5	460.5	19822.7783	21130.69793
249	2	1.82	NA	NA	22	403	0	90	244	317	252	2250	52	200	0	0	0	3.307989965	0.00061379	0.00085173	0.00089527	0	0	0	0	0	0	101	302	87.5	509	242	455.5	21194.85811	24150.20604
250	1	1.1	NA	NA	22	393	0	59.82906234	244	317	252	2250	52	200	0	0	0	10.5500598	0.000773761	0.00089627	0.001089335	0	0	0	0	0	0	101	302	87.5	509	242	455.5	7931.762204	7297.146898
251	6	1.66	NA	NA	23	398	0	321.7242635	244	317	252	2268	53	203	0	0	0	5.330975388	0.000554066	0.000618955	0.000741627	0	0	0	0	0	0	109	313.5	89	503.5	230.5	460.5	18495.41087	19427.88611
252	4	2.01	NA	NA	29	379	0	330.5932195	244	317	252	2268	53	203	0	0	0	2.407531944	0.000406695	0.000466889	0.000758238	0	0	0	0	0	0	109	313.5	89	503.5	230.5	460.5	33690.36977	30524.22625
253	2	1.62	NA	NA	24	381	0	349.6323324	244	317	252	2277	54	204	0	0	0	14.16396548	0.000597677	0.000710746	0.000944299	0	0	0	0	0	0	109	314	90.5	499	240.5	450.5	18383.41147	18337.52873
254	4	1.81	NA	NA	23	392	0	161.3152672	244	317	252	2277	54	204	0	0	0	4.421855587	0.000270845	0.001014717	0.001249242	0	0	0	0	0	0	109	314	90.5	499	240.5	450.5	21897.8549	23837.96068
255	3	1.85	NA	NA	24	398	0	35.52332079	244	317	252	2262	53	202	0	0	0	15.11052184	0.000498944	0.00079267	0.000958783	0	0	0	0	0	0	108	308.5	96.5	499	225	474.5	23821.65954	25100.76491
256	0	0.22	NA	NA	13	406	0	21.31538454	244	317	252	2262	53	202	0	0	0	9.668721665	0.000498944	0.00050448	0.000609163	0	0	0	0	0	0	108	308.5	96.5	499	225	474.5	205.108856	143.761596
257	2	1.05	NA	NA	24	387	0	347.8549662	244	317	252	2268	53	203	0	0	0	7.821965072	0.000339229	0.000690606	0.000719573	0	0	0	0	0	0	109	313.5	89	503.5	230.5	460.5	7885.229015	6528.302654
258	7	1.43	NA	NA	23	382	0	129.5145238	244	317	252	2268	53	203	0	0	0	14.6943435	0.000340993	0.000584661	0.000604003	0	0	0	0	0	0	109	313.5	89	503.5	230.5	460.5	13823.84771	13639.59979
259	4	0.95	NA	NA	22	394	0	15.85730212	244	317	252	2250	52	200	0	0	0	6.03752714	0.00038996	0.000415626	0.000625902	0	0	0	0	0	0	101	302	87.5	509	242	455.5	5957.823616	5135.505625
260	4	1.56	NA	NA	23	403	0	196.6149805	244	317	252	2277	54	204	0	0	0	12.22126352	0.000270845	0.000745598	0.001009445	0	0	0	0	0	0	109	314	90.5	499	240.5	450.5	16382.95399	16768.61992
261	4	1.75	NA	NA	23	379	0	106.3328588	244	317	252	2268	53	203	0	0	0	9.044888522	0.000340993	0.000632361	0.000730442	0	0	0	0	0	0	109	313.5	89	503.5	230.5	460.5	20503.27641	22012.60891
262	2	1.31	NA	NA	24	410	0	256.516975	244	317	252	2268	53	203	0	0	0	8.927703682	0.000311565	0.000749488	0.000821283	0	0	0	0	0	0	109	313.5	89	503.5	230.5	460.5	12144.12891	11072.65071
263	4	1.66	NA	NA	23	392	0	243.7641809	244	317	252	2268	53	203	0	0	0	1.054809834	0.000339229	0.000625628	0.00073621	0	0	0	0	0	0	109	313.5	89	503.5	230.5	460.5	18495.41087	19427.88611
264	1	0.67	NA	NA	22	408	0	307.4759002	244	317	252	2262	53	202	0	0	0	2.680729906	0.000311565	0.00050448	0.000802333	0	0	0	0	0	0	108	308.5	96.5	499	225	474.5	3013.486005	2212.788647
265	2	1.27	NA	NA	24	386	0	105.7292987	244	317	252	2250	52	200	0	0	0	10.21201225	0.000333161	0.00041021	0.000415626	0	0	0	0	0	0	101	302	87.5	509	242	455.5	11430.82729	10284.10683
266	4	1.78	NA	NA	23	394	0	166.6430628	244	317	252	2268	53	203	0	0	0	11.1220562	0.000531413	0.000604003	0.000741627	0	0	0	0	0	0	109	313.5	89	503.5	230.5	460.5	21194.97165	22914.99573
267	3	1.18	NA	NA	24	390	0	307.4753987	244	317	252	2268	53	203	0	0	0	2.680760469	0.001128846	0.001147199	0.001289775	0	0	0	0	0	0	109	313.5	89	503.5	230.5	460.5	9902.99313	8630.12015
268	5	1.56	NA	NA	23	394	0	27.36730566	244	317	252	2277	54	204	0	0	0	12.65556956	0.000459549	0.000597677	0.000601595	0	0	0	0	0	0	109	314	90.5	499	240.5	450.5	16382.95399	16768.61992
269	6	1.85	NA	NA	23	393	0	338.6851037	244	317	252	2262	53	202	0	0	0	6.479913947	0.000658727	0.000920548	0.000924978	0	0	0	0	0	0	108	308.5	96.5	499	225	474.5	22852.42064	25100.76491
270	1	1.26	NA	NA	22	387	0	310.1954211	244	317	252	2250	52	200	0	0	0	12.78964436	0.000907083	0.0012099	0.001255115	0	0	0	0	0	0	101	302	87.5	509	242	455.5	10339.37931	10092.14356
271	3	1.27	NA	NA	24	383	0	49.91999189	244	317	252	2250	52	200	0	0	0	12.4744329	0.000246617	0.000333161	0.00038996	0	0	0	0	0	0	101	302	87.5	509	242	455.5	11430.82729	10284.10683
272	2	1.43	NA	NA	24	377	0	334.0347722	244	317	252	2277	54	204	0	0	0	12.75282758	0.000944299	0.00111087	0.001208004	0	0	0	0	0	0	109	314	90.5	499	240.5	450.5	14410.15807	13639.59979
273	4	1.62	NA	NA	23	391	0	164.5336979	244	317	252	2268	53	203	0	0	0	2.659380169	0.000625628	0.000931645	0.001026109	0	0	0	0	0	0	109	313.5	89	503.5	230.5	460.5	17635.44017	18337.52873
274	2	1.89	NA	NA	24	375	0	250.4618624	244	317	252	2250	52	200	0	0	0	6.25007762	0.001089335	0.001183328	0.001474057	0	0	0	0	0	0	101	302	87.5	509	242	455.5	24837.40627	26400.56591
275	1	0.6	NA	NA	24	378	0	47.09527265	244	317	252	2250	52	200	0	0	0	11.15954466	9.00E-05	0.000704827	0.000832589	0	0	0	0	0	0	101	302	87.5	509	242	455.5	2644.868232	1693.292901
276	2	1.34	NA	NA	22	399	0	10.5557638	244	317	252	2277	54	204	0	0	0	11.46665054	0.000355598	0.00040805	0.000459549	0	0	0	0	0	0	109	314	90.5	499	240.5	450.5	11659.49473	11685.92428
277	3	1.08	NA	NA	24	378	0	47.09527265	244	317	252	2250	52	200	0	0	0	11.15954466	9.00E-05	0.000644436	0.000746326	0	0	0	0	0	0	101	302	87.5	509	242	455.5	8330.977666	6983.734883
278	5	1.53	NA	NA	23	376	0	309.8293401	244	317	252	2268	53	203	0	0	0	3.998037444	0.000455883	0.000614837	0.000771225	0	0	0	0	0	0	109	313.5	89	503.5	230.5	460.5	15773.59437	16013.90425
279	2	1.31	NA	NA	24	388	0	196.9278671	244	317	252	2268	53	203	0	0	0	9.656907444	0.000531413	0.000584661	0.000632361	0	0	0	0	0	0	109	313.5	89	503.5	230.5	460.5	12144.12891	11072.65071
280	3	0.83	NA	NA	24	391	0	187.2270927	244	317	252	2262	53	202	0	0	0	3.755282671	0.000277244	0.000585577	0.000590204	0	0	0	0	0	0	108	308.5	96.5	499	225	474.5	4983.026948	3711.567993
281	4	1.59	NA	NA	23	379	0	38.48910116	244	317	252	2250	52	200	0	0	0	10.88928096	0.000246617	0.00041021	0.000625902	0	0	0	0	0	0	101	302	87.5	509	242	455.5	17003.57268	17543.12357
282	3	1.18	NA	NA	24	403	0	333.1033434	244	317	252	2268	53	203	0	0	0	7.281370076	2.55E-05	0.000202247	0.000692926	0	0	0	0	0	0	109	313.5	89	503.5	230.5	460.5	9902.99313	8630.12015
283	0	0.41	NA	NA	17	403	0	333.1033434	244	317	252	2268	53	203	0	0	0	7.281370076	2.55E-05	0.000186118	0.000675077	0	0	0	0	0	0	109	313.5	89	503.5	230.5	460.5	898.3361224	668.822957
284	5	1.72	NA	NA	23	388	0	104.542196	244	317	252	2262	53	202	0	0	0	9.206324674	0.000777033	0.000861074	0.000924978	0	0	0	0	0	0	108	308.5	96.5	499	225	474.5	19822.7783	21130.69793
285	6	1.21	NA	NA	23	390	0	330.0660319	244	317	252	2268	53	203	0	0	0	9.857097531	0.000161645	0.000614837	0.00073621	0	0	0	0	0	0	109	313.5	89	503.5	230.5	460.5	9977.231252	9163.107033
286	5	1.43	NA	NA	23	397	0	350.4031985	244	317	252	2262	53	202	0	0	0	11.20612226	0.000277244	0.000320732	0.000358001	0	0	0	0	0	0	108	308.5	96.5	499	225	474.5	13823.84771	13639.59979
287	3	1.13	NA	NA	22	401	0	332.1853945	244	317	252	2277	54	204	0	0	0	12.95626275	0.000231976	0.000355598	0.000407462	0	0	0	0	0	0	109	314	90.5	499	240.5	450.5	8359.499685	7782.067341
288	5	1.69	NA	NA	23	403	0	320.3054748	244	317	252	2268	53	203	0	0	0	3.329646045	0.000186118	0.000202247	0.000601506	0	0	0	0	0	0	109	313.5	89	503.5	230.5	460.5	19153.48663	20269.15886
289	5	1.31	NA	NA	23	390	0	330.0660319	244	317	252	2268	53	203	0	0	0	9.857097531	0.000161645	0.000745178	0.000771225	0	0	0	0	0	0	109	313.5	89	503.5	230.5	460.5	11650.01715	11072.65071
290	4	0.95	NA	NA	22	401	0	332.1853945	244	317	252	2277	54	204	0	0	0	12.95626275	0.000200689	0.000231976	0.00040805	0	0	0	0	0	0	109	314	90.5	499	240.5	450.5	5957.823616	5135.505625
291	3	1.46	NA	NA	24	396	0	302.5299275	244	317	252	2268	53	203	0	0	0	9.452912259	0.000655421	0.000675077	0.000698688	0	0	0	0	0	0	109	313.5	89	503.5	230.5	460.5	15006.16004	14329.20154
292	5	1.43	NA	NA	23	407	0	10.31971339	244	317	252	2262	53	202	0	0	0	9.164370001	0.000320732	0.000363816	0.000590204	0	0	0	0	0	0	108	308.5	96.5	499	225	474.5	13823.84771	13639.59979
293	4	1.46	NA	NA	24	404	0	142.7338752	244	317	252	2262	53	202	0	0	0	6.996884017	0.000633493	0.000937109	0.000942603	0	0	0	0	0	0	108	308.5	96.5	499	225	474.5	15006.16004	14329.20154
294	4	1.27	NA	NA	24	378	0	322.1951477	244	317	252	2268	53	203	0	0	0	5.004260388	0.000455883	0.000766228	0.000873183	0	0	0	0	0	0	109	313.5	89	503.5	230.5	460.5	11430.82729	10284.10683
295	4	1.31	NA	NA	24	408	0	122.0986928	244	317	252	2262	53	202	0	0	0	3.068731814	0.000678189	0.000736929	0.000802333	0	0	0	0	0	0	108	308.5	96.5	499	225	474.5	12144.12891	11072.65071
296	2	1.53	NA	NA	24	405	0	99.19257824	244	317	252	2268	53	203	0	0	0	15.65400569	0.000678189	0.000821283	0.000867273	0	0	0	0	0	0	109	313.5	89	503.5	230.5	460.5	16442.59927	16013.90425
297	2	0.83	NA	NA	24	404	0	181.5706153	244	317	252	2268	53	203	0	0	0	8.566294685	0.000498578	0.000547482	0.000601506	0	0	0	0	0	0	109	313.5	89	503.5	230.5	460.5	4983.026948	3711.567993
298	6	1.4	NA	NA	23	410	0	302.3598624	244	317	252	2277	54	204	0	0	0	7.793256896	0.000200689	0.000407462	0.000599854	0	0	0	0	0	0	109	314	90.5	499	240.5	450.5	13263.40164	12969.27009
299	1	0.57	NA	NA	22	397	0	5.991041543	244	317	252	2262	53	202	0	0	0	6.767547136	0.000358001	0.000363816	0.000458106	0	0	0	0	0	0	108	308.5	96.5	499	225	474.5	2198.056656	1494.883377
300	6	1.53	NA	NA	23	390	0	111.5181363	244	317	252	2268	53	203	0	0	0	2.541159245	0.000351923	0.000523047	0.000702157	0	0	0	0	0	0	109	313.5	89	503.5	230.5	460.5	15773.59437	16013.90425
301	1	0.54	NA	NA	22	381	0	68.03894456	244	317	252	2268	53	203	0	0	0	11.08269339	0.000297693	0.00081208	0.00091236	0	0	0	0	0	0	109	313.5	89	503.5	230.5	460.5	1977.897508	1310.63425
302	5	1.94	NA	NA	23	398	0	184.4621366	244	317	252	2262	53	202	0	0	0	6.058289137	0.000272855	0.000309524	0.000397756	0	0	0	0	0	0	108	308.5	96.5	499	225	474.5	25072.75012	28077.69366
303	1	1.5	NA	NA	24	409	0	343.3858261	244	317	252	2262	53	202	0	0	0	12.22121373	0.000736929	0.000863539	0.001359363	0	0	0	0	0	0	108	308.5	96.5	499	225	474.5	15819.14246	15278.86106
304	3	0.92	NA	NA	24	394	0	169.8497613	244	317	252	2268	53	203	0	0	0	8.001557977	0.000193933	0.000281789	0.000498578	0	0	0	0	0	0	109	313.5	89	503.5	230.5	460.5	6092.094599	4754.605856
305	4	1.46	NA	NA	23	385	0	48.50507915	244	317	252	2277	54	204	0	0	0	12.13298396	0.000412147	0.00042006	0.000472426	0	0	0	0	0	0	109	314	90.5	499	240.5	450.5	14395.59998	14329.20154
306	2	1.15	NA	NA	22	383	0	126.9058274	244	317	252	2277	54	204	0	0	0	12.23610711	7.88E-05	9.44E-05	0.000234555	0	0	0	0	0	0	109	314	90.5	499	240.5	450.5	8650.741774	8115.282616
307	4	1.37	NA	NA	24	407	0	354.7307945	244	317	252	2262	53	202	0	0	0	2.574071075	0.000210668	0.000397756	0.000403124	0	0	0	0	0	0	108	308.5	96.5	499	225	474.5	13253.52332	12318.08741
308	7	1.66	NA	NA	23	388	0	134.587143	244	317	252	2268	53	203	0	0	0	0.332156867	0.000279256	0.000351923	0.000582864	0	0	0	0	0	0	109	313.5	89	503.5	230.5	460.5	18495.41087	19427.88611
309	2	1.02	NA	NA	24	383	0	126.9058274	244	317	252	2277	54	204	0	0	0	12.23610711	7.26E-05	7.88E-05	0.000157153	0	0	0	0	0	0	109	314	90.5	499	240.5	450.5	7451.442161	6090.350285
310	0	1.46	NA	NA	22	389	0	153.9071892	244	317	252	2250	52	200	0	0	0	14.72583242	0.000723305	0.001183328	0.001617621	0	0	0	0	0	0	101	302	87.5	509	242	455.5	13784.40227	14329.20154
311	3	1.08	NA	NA	22	383	0	126.9058274	244	317	252	2277	54	204	0	0	0	12.23610711	7.26E-05	9.44E-05	0.000172887	0	0	0	0	0	0	109	314	90.5	499	240.5	450.5	7652.693767	6983.734883
312	1	0.51	NA	NA	20	397	0	140.9368507	244	317	252	2268	53	203	0	0	0	5.984298337	0.000255548	0.000281789	0.00034831	0	0	0	0	0	0	109	313.5	89	503.5	230.5	460.5	1611.940055	1140.268424
313	4	1.56	NA	NA	23	382	0	115.4986226	244	317	252	2268	53	203	0	0	0	8.070936471	0.000297693	0.000650173	0.000702157	0	0	0	0	0	0	109	313.5	89	503.5	230.5	460.5	16382.95399	16768.61992
314	5	1.69	NA	NA	23	398	0	184.4621366	244	317	252	2262	53	202	0	0	0	6.058289137	0.000272855	0.000347196	0.000471793	0	0	0	0	0	0	108	308.5	96.5	499	225	474.5	19153.48663	20269.15886
315	0	0.64	NA	NA	22	392	0	302.0995235	244	317	252	2250	52	200	0	0	0	9.136556871	0.000505049	0.000977086	0.001114699	0	0	0	0	0	0	101	302	87.5	509	242	455.5	2755.716098	1980.323656
316	5	1.62	NA	NA	23	394	0	327.8712931	244	317	252	2250	52	200	0	0	0	5.762661486	0.000723305	0.000958005	0.001255115	0	0	0	0	0	0	101	302	87.5	509	242	455.5	17635.44017	18337.52873
317	1	1.32	NA	NA	24	383	0	10.63968235	244	317	252	2250	52	200	0	0	0	6.379349994	0.000958005	0.001321836	0.001681171	0	0	0	0	0	0	101	302	87.5	509	242	455.5	12325.74314	11274.98452
318	2	1.88	NA	NA	24	393	0	126.8378717	244	317	252	2268	53	203	0	0	0	7.348802322	0.000193933	0.000255548	0.000535213	0	0	0	0	0	0	109	313.5	89	503.5	230.5	460.5	24581.5306	26072.13456
319	4	1.34	NA	NA	24	402	0	111.2220645	244	317	252	2262	53	202	0	0	0	8.315175644	0.000210668	0.000309524	0.000347196	0	0	0	0	0	0	108	308.5	96.5	499	225	474.5	12692.91483	11685.92428
320	2	1.23	NA	NA	24	385	0	183.6282211	244	317	252	2277	54	204	0	0	0	7.434560997	0.000157153	0.000172887	0.000234555	0	0	0	0	0	0	109	314	90.5	499	240.5	450.5	10738.59781	9528.586468
321	2	0.99	NA	NA	24	389	0	164.5339501	244	317	252	2268	53	203	0	0	0	5.307344577	0.000279256	0.000523047	0.000650173	0	0	0	0	0	0	109	313.5	89	503.5	230.5	460.5	7029.633764	5669.713093
322	3	1.05	NA	NA	24	395	0	102.3551304	244	317	252	2268	53	203	0	0	0	8.651648546	0.00034831	0.000535213	0.000625499	0	0	0	0	0	0	109	313.5	89	503.5	230.5	460.5	7885.229015	6528.302654
323	3	1.66	NA	NA	24	378	0	276.2503581	244	317	252	2262	53	202	0	0	0	4.275465	0.000524871	0.000954791	0.001338073	0	0	0	0	0	0	108	308.5	96.5	499	225	474.5	19279.85607	19427.88611
324	5	1.31	NA	NA	23	381	0	119.2254398	244	317	252	2262	53	202	0	0	0	9.928483608	0.000399502	0.000852649	0.001035023	0	0	0	0	0	0	108	308.5	96.5	499	225	474.5	11650.01715	11072.65071
325	4	1.81	NA	NA	23	393	0	79.22939078	244	317	252	2262	53	202	0	0	0	13.47129552	0.0003602	0.000403124	0.000463916	0	0	0	0	0	0	108	308.5	96.5	499	225	474.5	21897.8549	23837.96068
326	0	0.64	NA	NA	22	376	0	146.389484	244	317	252	2262	53	202	0	0	0	8.065770701	0.000399502	0.000954791	0.001136173	0	0	0	0	0	0	108	308.5	96.5	499	225	474.5	2755.716098	1980.323656
327	4	1.59	NA	NA	23	384	0	104.6062597	244	317	252	2250	52	200	0	0	0	20.36389762	0.000505049	0.000918014	0.000925119	0	0	0	0	0	0	101	302	87.5	509	242	455.5	17003.57268	17543.12357
328	0	0.83	NA	NA	24	405	0	119.1238321	244	317	252	2262	53	202	0	0	0	6.2038636	0.000863539	0.000875681	0.001160433	0	0	0	0	0	0	108	308.5	96.5	499	225	474.5	4983.026948	3711.567993
329	0	1.56	NA	NA	24	389	0	339.5058264	244	317	252	2268	53	203	0	0	0	4.71896711	0.000221111	0.000491159	0.000586489	0	0	0	0	0	0	109	313.5	89	503.5	230.5	460.5	17077.80363	16768.61992
330	4	1.5	NA	NA	24	372	0	79.56598249	244	317	252	2250	52	200	0	0	0	20.90765466	0.000271936	0.000540708	0.000798495	0	0	0	0	0	0	101	302	87.5	509	242	455.5	15819.14246	15278.86106
331	5	1.24	NA	NA	23	385	0	72.99026107	244	317	252	2262	53	202	0	0	0	14.05842931	0.000107224	0.000463916	0.000584072	0	0	0	0	0	0	108	308.5	96.5	499	225	474.5	10465.79262	9714.388547
332	1	1.15	NA	NA	24	389	0	339.5058264	244	317	252	2268	53	203	0	0	0	4.71896711	0.000221111	0.000365378	0.000438617	0	0	0	0	0	0	109	313.5	89	503.5	230.5	460.5	9417.486013	8115.282616
333	5	1.21	NA	NA	23	374	0	73.23789689	244	317	252	2262	53	202	0	0	0	17.24682024	0.000271936	0.000368087	0.000542267	0	0	0	0	0	0	108	308.5	96.5	499	225	474.5	9977.231252	9163.107033
334	4	1.43	NA	NA	24	385	0	72.99026107	244	317	252	2262	53	202	0	0	0	14.05842931	0.000107224	0.000542267	0.000562083	0	0	0	0	0	0	108	308.5	96.5	499	225	474.5	14410.15807	13639.59979
335	3	1.66	NA	NA	24	382	0	279.8678581	244	317	252	2262	53	202	0	0	0	12.06388823	0.000524871	0.001160035	0.001225809	0	0	0	0	0	0	108	308.5	96.5	499	225	474.5	19279.85607	19427.88611
336	4	1.62	NA	NA	23	393	0	198.6839094	244	317	252	2268	53	203	0	0	0	16.51132017	0.000875681	0.001368273	0.001515206	0	0	0	0	0	0	109	313.5	89	503.5	230.5	460.5	17635.44017	18337.52873
337	2	1.56	NA	NA	24	387	0	337.912466	244	317	252	2268	53	203	0	0	0	7.506035236	0.000717689	0.000742782	0.000965697	0	0	0	0	0	0	109	313.5	89	503.5	230.5	460.5	17077.80363	16768.61992
338	5	1.11	NA	NA	23	367	0	148.6715625	244	317	252	2262	53	202	0	0	0	6.792346661	0.000852649	0.001136173	0.001307103	0	0	0	0	0	0	108	308.5	96.5	499	225	474.5	8431.084658	7456.807627
339	2	1.15	NA	NA	24	390	0	278.8462861	244	317	252	2268	53	203	0	0	0	4.539216031	0.000365378	0.000451443	0.000570791	0	0	0	0	0	0	109	313.5	89	503.5	230.5	460.5	9417.486013	8115.282616
340	2	0.92	NA	NA	24	388	0	284.3351444	244	317	252	2268	53	203	0	0	0	6.563486047	0.000438617	0.000491159	0.000570791	0	0	0	0	0	0	109	313.5	89	503.5	230.5	460.5	6092.094599	4754.605856
341	4	2.58	NA	NA	29	365	0	61.84821841	244	317	252	2262	53	202	0	0	0	9.307322564	0.000368087	0.000540708	0.000652458	0	0	0	0	0	0	108	308.5	96.5	499	225	474.5	54846.4774	54861.35248
342	2	1.27	NA	NA	24	361	0	322.1967123	244	317	252	2250	52	200	0	0	0	5.004154917	8.37E-05	0.000396162	0.00054144	0	0	0	0	0	0	101	302	87.5	509	242	455.5	11430.82729	10284.10683
343	3	1.5	NA	NA	24	396	0	6.431468441	244	317	252	2268	53	203	0	0	0	2.110905743	0.000187545	0.00030317	0.000451443	0	0	0	0	0	0	109	313.5	89	503.5	230.5	460.5	15819.14246	15278.86106
344	3	1.08	NA	NA	24	366	0	312.2993807	244	317	252	2250	52	200	0	0	0	8.257578587	8.37E-05	0.000436646	0.000458507	0	0	0	0	0	0	101	302	87.5	509	242	455.5	8330.977666	6983.734883
345	4	1.46	NA	NA	24	362	0	318.991569	244	317	252	2250	52	200	0	0	0	4.317790378	0.000396162	0.000436646	0.000819364	0	0	0	0	0	0	101	302	87.5	509	242	455.5	15006.16004	14329.20154
346	4	0.8	NA	NA	25	394	0	72.53736022	244	317	252	2268	53	203	0	0	0	11.49856793	0.000164757	0.000187545	0.000621344	0	0	0	0	0	0	109	313.5	89	503.5	230.5	460.5	4826.00459	3396.474983
347	3	0.76	NA	NA	24	392	0	56.689873	244	317	252	2268	53	203	0	0	0	8.430506918	0.00028426	0.000717689	0.000851029	0	0	0	0	0	0	109	313.5	89	503.5	230.5	460.5	4195.666224	3001.144279
348	3	1.34	NA	NA	24	384	0	152.4070049	244	317	252	2268	53	203	0	0	0	8.616723602	0.00035814	0.000675885	0.000726098	0	0	0	0	0	0	109	313.5	89	503.5	230.5	460.5	12692.91483	11685.92428
349	4	1.21	NA	NA	24	378	0	115.4991831	244	317	252	2262	53	202	0	0	0	8.070773123	0.000800978	0.001160035	0.001665367	0	0	0	0	0	0	108	308.5	96.5	499	225	474.5	10400.3952	9163.107033
350	0	1.21	NA	NA	24	384	0	66.07980777	244	317	252	2268	53	203	0	0	0	10.24098714	0.000164757	0.00030317	0.000544648	0	0	0	0	0	0	109	313.5	89	503.5	230.5	460.5	10400.3952	9163.107033
351	2	1.27	NA	NA	24	371	0	240.6084308	244	317	252	2250	52	200	0	0	0	3.79535356	0.000458507	0.00054144	0.000761006	0	0	0	0	0	0	101	302	87.5	509	242	455.5	11430.82729	10284.10683
352	4	1.34	NA	NA	24	389	0	34.07211925	244	317	252	2268	53	203	0	0	0	5.053824984	0.00028426	0.000616501	0.000923052	0	0	0	0	0	0	109	313.5	89	503.5	230.5	460.5	12692.91483	11685.92428
353	2	0.64	NA	NA	22	384	0	121.8246391	244	317	252	2268	53	203	0	0	0	7.474484086	0.00060697	0.000616501	0.000734006	0	0	0	0	0	0	109	313.5	89	503.5	230.5	460.5	2755.716098	1980.323656
354	4	1.21	NA	NA	24	382	0	117.0142305	244	317	252	2268	53	203	0	0	0	7.654543641	0.00035814	0.000788651	0.000813762	0	0	0	0	0	0	109	313.5	89	503.5	230.5	460.5	10400.3952	9163.107033
355	1	1.02	NA	NA	24	380	0	69.7139592	244	317	252	2268	53	203	0	0	0	4.028589282	0.000544648	0.00060697	0.000708793	0	0	0	0	0	0	109	313.5	89	503.5	230.5	460.5	7451.442161	6090.350285
356	3	1.62	NA	NA	24	391	0	335.7289438	244	317	252	2277	54	204	0	0	0	4.59422016	0.000661968	0.000991244	0.001321364	0	0	0	0	0	0	109	314	90.5	499	240.5	450.5	18383.41147	18337.52873
357	4	1.11	NA	NA	24	378	0	266.47463	244	317	252	2262	53	202	0	0	0	7.54024826	0.000800978	0.000960152	0.001217663	0	0	0	0	0	0	108	308.5	96.5	499	225	474.5	8788.67195	7456.807627
358	0	0.67	NA	NA	20	391	0	65.29870981	244	317	252	2277	54	204	0	0	0	3.899853247	0.000332989	0.000661968	0.000686805	0	0	0	0	0	0	109	314	90.5	499	240.5	450.5	2745.806433	2212.788647
359	2	1.27	NA	NA	24	397	0	68.27343781	244	317	252	2262	53	202	0	0	0	11.79844121	0.000624491	0.000799526	0.00085586	0	0	0	0	0	0	108	308.5	96.5	499	225	474.5	11430.82729	10284.10683
360	2	1.37	NA	NA	24	389	0	116.2355215	244	317	252	2277	54	204	0	0	0	4.212155767	0.000332989	0.0004492	0.000798041	0	0	0	0	0	0	109	314	90.5	499	240.5	450.5	13253.52332	12318.08741
361	3	1.27	NA	NA	24	385	0	100.1608829	244	317	252	2262	53	202	0	0	0	20.25928947	0.000333856	0.00085586	0.001147544	0	0	0	0	0	0	108	308.5	96.5	499	225	474.5	11430.82729	10284.10683
362	1	1.37	NA	NA	24	394	0	18.6846802	244	317	252	2277	54	204	0	0	0	2.951156889	0.000708057	0.000899414	0.001090044	0	0	0	0	0	0	109	314	90.5	499	240.5	450.5	13253.52332	12318.08741
363	3	1.5	NA	NA	24	379	0	100.6631176	244	317	252	2262	53	202	0	0	0	20.50077923	0.000333856	0.000624491	0.000857742	0	0	0	0	0	0	108	308.5	96.5	499	225	474.5	15819.14246	15278.86106
364	5	1.5	NA	NA	23	408	0	108.1890452	244	317	252	2262	53	202	0	0	0	0.746944845	0.000421165	0.000619923	0.000665174	0	0	0	0	0	0	108	308.5	96.5	499	225	474.5	15175.50434	15278.86106
365	3	1.05	NA	NA	24	403	0	2.952946866	244	317	252	2262	53	202	0	0	0	13.51899082	0.000218506	0.000329314	0.000421165	0	0	0	0	0	0	108	308.5	96.5	499	225	474.5	7885.229015	6528.302654
366	2	1.53	NA	NA	24	392	0	50.33241127	244	316	253	2253	52	200	0	0	0	18.6700768	0.000563107	0.000799526	0.000961605	0	0	0	0	0	0	100.5	302.5	97	499	231	471.5	16442.59927	16039.11895
367	2	1.21	NA	NA	22	389	0	79.83978845	244	316	253	2268	53	203	0	0	0	5.272433742	0.0004492	0.000686805	0.000788651	0	0	0	0	0	0	100.5	312.5	89	499	231	462	9553.625366	9177.534806
368	0	0.35	NA	NA	18	388	0	23.26136797	244	316	253	2253	52	200	0	0	0	14.64690587	0.000113741	0.000218506	0.000464724	0	0	0	0	0	0	100.5	302.5	97	499	231	471.5	697.48266	454.204915
369	1	0.6	NA	NA	20	388	0	23.26136797	244	316	253	2253	52	200	0	0	0	14.64690587	0.000113741	0.000329314	0.000481502	0	0	0	0	0	0	100.5	302.5	97	499	231	471.5	2213.722321	1695.959076
370	6	1.56	NA	NA	23	386	0	126.475097	244	316	253	2253	52	200	0	0	0	7.02485442	0.000445593	0.000481502	0.000586581	0	0	0	0	0	0	100.5	302.5	97	499	231	471.5	16382.95399	16795.02295
371	3	1.27	NA	NA	24	387	0	121.3918398	244	316	253	2253	52	200	0	0	0	5.799535614	0.000445593	0.000926998	0.001031818	0	0	0	0	0	0	100.5	302.5	97	499	231	471.5	11430.82729	10300.29968
372	1	0.95	NA	NA	24	389	0	18.68464514	244	316	253	2268	53	203	0	0	0	5.155139444	0.00054733	0.000708057	0.000788651	0	0	0	0	0	0	100.5	312.5	89	499	231	462	6485.885493	5143.591737
373	4	1.27	NA	NA	24	376	0	297.9582969	244	316	253	2253	52	200	0	0	0	10.3310263	0.000563107	0.000857742	0.001072034	0	0	0	0	0	0	100.5	302.5	97	499	231	471.5	11430.82729	10300.29968
374	2	1.91	NA	NA	24	394	0	58.86180873	244	316	253	2253	52	200	0	0	0	8.504539368	0.000464724	0.000500912	0.000527296	0	0	0	0	0	0	100.5	302.5	97	499	231	471.5	25353.03362	27107.02649
375	1	1.1	NA	NA	22	385	0	57.90247644	244	316	253	2268	53	203	0	0	0	3.068831465	0.00054733	0.001155943	0.001165367	0	0	0	0	0	0	100.5	312.5	89	499	231	462	7931.762204	7308.636623
376	4	0.99	NA	NA	22	398	0	180	244	316	253	2253	52	200	0	0	0	5.578493513	0.000797384	0.000883183	0.001293839	0	0	0	0	0	0	100.5	302.5	97	499	231	471.5	6457.301489	5678.640341
377	3	0.95	NA	NA	22	383	0	80.6704883	244	316	253	2253	52	200	0	0	0	11.3557627	0.000616235	0.000797384	0.001658077	0	0	0	0	0	0	100.5	302.5	97	499	231	471.5	5957.823616	5143.591737
378	6	1.75	NA	NA	22	388	0	182.7657397	244	316	253	2253	52	200	0	0	0	9.710689974	0.000961765	0.000985246	0.00109572	0	0	0	0	0	0	100.5	302.5	97	499	231	471.5	19632.7635	22047.26887
379	3	0.99	NA	NA	24	389	0	300.6011557	244	316	253	2253	52	200	0	0	0	6.838100667	0.000616235	0.001333423	0.001451224	0	0	0	0	0	0	100.5	302.5	97	499	231	471.5	7029.633764	5678.640341
380	5	1.66	NA	NA	23	395	0	349.549199	244	316	253	2253	52	200	0	0	0	10.31968695	0.000561798	0.000985246	0.000994949	0	0	0	0	0	0	100.5	302.5	97	499	231	471.5	18495.41087	19458.47629
381	3	1.43	NA	NA	24	392	0	285.7288021	244	316	253	2253	52	200	0	0	0	10.2123199	0.000454943	0.000594304	0.000617629	0	0	0	0	0	0	100.5	302.5	97	499	231	471.5	14410.15807	13661.07603
382	4	1.27	NA	NA	22	399	0	337.328519	244	317	252	2249	52	200	0	0	0	4.287888171	0.000475568	0.000503557	0.000956411	0	0	0	0	0	0	95	299.5	90.5	499	238	465	10500.16267	10300.29968
383	8	1.91	NA	NA	23	391	0	28.6458382	244	316	253	2253	52	200	0	0	0	3.449869246	0.000187949	0.00045303	0.000503557	0	0	0	0	0	0	100.5	302.5	97	499	231	471.5	24321.48725	27107.02649
384	6	1.66	NA	NA	23	399	0	18.68348933	244	316	253	2253	52	200	0	0	0	4.421823264	0.000474958	0.000561798	0.000841364	0	0	0	0	0	0	100.5	302.5	97	499	231	471.5	18495.41087	19458.47629
385	6	1.34	NA	NA	22	396	0	51.11359911	244	316	253	2253	52	200	0	0	0	3.339067369	0.00045303	0.000539241	0.000956411	0	0	0	0	0	0	100.5	302.5	97	499	231	471.5	11659.49473	11704.32435
386	1	1.11	NA	NA	24	375	0	285.4287498	244	316	253	2268	53	203	0	0	0	6.111962518	0.000399372	0.000945797	0.001442343	0	0	0	0	0	0	100.5	312.5	89	499	231	462	8788.67195	7468.548746
387	4	1.21	NA	NA	24	400	0	227.1472791	244	316	253	2253	52	200	0	0	0	10.83983373	0.000187489	0.000330547	0.000407355	0	0	0	0	0	0	100.5	302.5	97	499	231	471.5	10400.3952	9177.534806
388	12	1.81	NA	NA	23	392	0	153.1041811	244	316	253	2253	52	200	0	0	0	9.329091575	0.000187949	0.000475568	0.000539241	0	0	0	0	0	0	100.5	302.5	97	499	231	471.5	21897.8549	23875.49475
389	4	1.66	NA	NA	23	387	0	220.6436934	245	317	253	2259	53	202	0	0	0	19.21984573	0.000407355	0.000473432	0.000498511	0	0	0	0	0	0	101	313.5	90.5	503	230.5	462	18495.41087	19458.47629
390	2	1.18	NA	NA	24	384	0	227.3863473	245	317	253	2259	53	202	0	0	0	18.60366046	0.000592848	0.000624674	0.000969561	0	0	0	0	0	0	101	313.5	90.5	503	230.5	462	9902.99313	8643.708708
391	5	1.27	NA	NA	23	399	0	172.7727273	244	316	253	2253	52	200	0	0	0	3.755284162	0.000156016	0.000187489	0.00036236	0	0	0	0	0	0	100.5	302.5	97	499	231	471.5	10965.73784	10300.29968
392	6	2.23	NA	NA	29	396	0	174.7307523	244	316	253	2253	52	200	0	0	0	5.137793505	0.000961765	0.000981204	0.0011707	0	0	0	0	0	0	100.5	302.5	97	499	231	471.5	41262.74977	39035.34225
393	4	1.37	NA	NA	24	393	0	1.490091691	244	316	253	2253	52	200	0	0	0	9.021578872	0.000462564	0.000527181	0.000544328	0	0	0	0	0	0	100.5	302.5	97	499	231	471.5	13253.52332	12337.48286
394	1	1	NA	NA	20	382	0	246.0803641	244	316	253	2268	53	203	0	0	0	10.24120658	0.000399372	0.000555131	0.001048401	0	0	0	0	0	0	100.5	312.5	89	499	231	462	6000.285338	5817.156926
395	6	1.97	NA	NA	22	393	0	93.93412763	244	316	253	2253	52	200	0	0	0	10.09009867	0.000474958	0.000594619	0.000994949	0	0	0	0	0	0	100.5	302.5	97	499	231	471.5	24738.26501	29157.91173
396	0	0.35	NA	NA	18	399	0	172.7727273	245	317	253	2259	53	202	0	0	0	3.755284162	0.000156016	0.000207171	0.000330547	0	0	0	0	0	0	101	313.5	90.5	503	230.5	462	697.48266	454.204915
397	0	0.38	NA	NA	17	393	0	98.01539035	245	317	253	2259	53	202	0	0	0	9.932678034	0.000207171	0.00036236	0.000535956	0	0	0	0	0	0	101	313.5	90.5	503	230.5	462	774.5016645	555.9531587
398	2	1.69	NA	NA	24	386	0	65.11479756	244	316	253	2253	52	200	0	0	0	8.79615469	0.000594619	0.000841364	0.000981204	0	0	0	0	0	0	100.5	302.5	97	499	231	471.5	19965.84278	20301.07367
399	1	1.81	NA	NA	24	388	0	314.5864215	244	316	253	2268	53	203	0	0	0	11.15066013	0.000497041	0.000555131	0.000945797	0	0	0	0	0	0	100.5	312.5	89	499	231	462	22826.60784	23875.49475
400	4	1.4	NA	NA	24	372	0	210.5010801	245	317	253	2259	53	202	0	0	0	16.32228874	0.0007231	0.00083318	0.000933142	0	0	0	0	0	0	101	313.5	90.5	503	230.5	462	13825.94182	12989.69086
401	3	2.2	NA	NA	29	387	0	206.4415213	245	317	253	2259	53	202	0	0	0	13.0507711	0.000624674	0.0007231	0.000724721	0	0	0	0	0	0	101	313.5	90.5	503	230.5	462	40186.12645	37812.42524
402	3	1.53	NA	NA	24	392	0	358.8139118	244	316	253	2253	52	200	0	0	0	11.27997056	0.000550245	0.000809788	0.000907754	0	0	0	0	0	0	100.5	302.5	97	499	231	471.5	16442.59927	16039.11895
403	2	1.31	NA	NA	24	390	0	354.3925935	244	316	253	2268	53	203	0	0	0	7.224630511	0.000497041	0.001048401	0.00123102	0	0	0	0	0	0	100.5	312.5	89	499	231	462	12144.12891	11090.08516
404	5	1.21	NA	NA	23	390	0	254.2707314	244	317	252	2249	52	200	0	0	0	3.436393217	0.000283069	0.00101136	0.001014705	0	0	0	0	0	0	95	299.5	90.5	499	238	465	9977.231252	9177.534806
405	9	1.37	NA	NA	21	394	0	277.4176902	244	317	252	2249	52	200	0	0	0	12.44350069	0.000283069	0.000731531	0.000787031	0	0	0	0	0	0	95	299.5	90.5	499	238	465	11634.05751	12337.48286
406	2	1.43	NA	NA	24	391	0	309.6252374	244	316	253	2253	52	200	0	0	0	15.00315703	0.000421777	0.000489216	0.000648919	0	0	0	0	0	0	100.5	302.5	97	499	231	471.5	14410.15807	13661.07603
407	2	1.15	NA	NA	24	389	0	138.0584387	244	316	253	2253	52	200	0	0	0	10.84054703	0.000550245	0.000561805	0.000709801	0	0	0	0	0	0	100.5	302.5	97	499	231	471.5	9417.486013	8128.060537
408	2	0.64	NA	NA	22	384	0	195.857863	245	317	253	2259	53	202	0	0	0	6.037543806	0.000123665	0.000724721	0.00083318	0	0	0	0	0	0	101	313.5	90.5	503	230.5	462	2755.716098	1983.441776
409	6	1.69	NA	NA	23	387	0	73.30099438	245	317	253	2259	53	202	0	0	0	5.661874486	0.000123665	0.000728196	0.000933142	0	0	0	0	0	0	101	313.5	90.5	503	230.5	462	19153.48663	20301.07367
410	4	1.53	NA	NA	23	385	0	338.6845764	245	317	253	2259	53	202	0	0	0	3.250362131	0.000379859	0.000509342	0.000561805	0	0	0	0	0	0	101	313.5	90.5	503	230.5	462	15773.59437	16039.11895
411	8	1.59	NA	NA	23	402	0	178.7085446	244	316	253	2253	52	200	0	0	0	10.38043278	0.000665456	0.000672501	0.000717909	0	0	0	0	0	0	100.5	302.5	97	499	231	471.5	17003.57268	17570.7461
412	12	1.59	NA	NA	23	414	0	292.3290206	244	316	253	2253	52	200	0	0	0	6.114072976	0.000247136	0.000382608	0.000421777	0	0	0	0	0	0	100.5	302.5	97	499	231	471.5	17003.57268	17570.7461
413	4	1.4	NA	NA	22	409	0	252.8790234	244	316	253	2253	52	200	0	0	0	7.870707557	0.00020025	0.000247136	0.000443717	0	0	0	0	0	0	100.5	302.5	97	499	231	471.5	12700.27397	12989.69086
414	6	1.46	NA	NA	23	388	0	198.6834893	244	316	253	2253	52	200	0	0	0	12.35815375	0.000700723	0.000717909	0.000998579	0	0	0	0	0	0	100.5	302.5	97	499	231	471.5	14395.59998	14351.76359
415	3	1.51	NA	NA	24	381	0	146.716505	244	316	253	2268	53	203	0	0	0	4.731000895	0.000766531	0.001324278	0.001423831	0	0	0	0	0	0	100.5	312.5	89	499	231	462	16025.65543	15546.13653
416	4	1.27	NA	NA	23	408	0	240.608554	244	316	253	2253	52	200	0	0	0	3.795368013	0.00020025	0.00043114	0.000443152	0	0	0	0	0	0	100.5	302.5	97	499	231	471.5	10965.73784	10300.29968
417	5	1.85	NA	NA	23	384	0	295.0284403	245	317	253	2259	53	202	0	0	0	4.948023615	0.000376311	0.000379859	0.000709801	0	0	0	0	0	0	101	313.5	90.5	503	230.5	462	22852.42064	25140.28733
418	3	1.43	NA	NA	24	385	0	166.8234272	245	317	253	2259	53	202	0	0	0	6.202127429	0.000376311	0.000509342	0.00071531	0	0	0	0	0	0	101	313.5	90.5	503	230.5	462	14410.15807	13661.07603
419	4	1.59	NA	NA	23	409	0	64.61043419	244	316	253	2253	52	200	0	0	0	7.034119759	0.000382608	0.000443717	0.000497097	0	0	0	0	0	0	100.5	302.5	97	499	231	471.5	17003.57268	17570.7461
420	3	2.21	NA	NA	29	381	0	309.3993578	244	316	253	2268	53	203	0	0	0	3.668626663	0.000766531	0.00123102	0.001501904	0	0	0	0	0	0	100.5	312.5	89	499	231	462	40543.4584	38217.62701
421	4	0.76	NA	NA	23	400	0	134.5882389	244	316	253	2253	52	200	0	0	0	5.299303516	0.000197952	0.000317819	0.000396989	0	0	0	0	0	0	100.5	302.5	97	499	231	471.5	4024.955913	3005.869732
422	6	1.11	NA	NA	23	400	0	98.41078631	244	316	253	2253	52	200	0	0	0	9.477477216	0.000360856	0.000396989	0.00043114	0	0	0	0	0	0	100.5	302.5	97	499	231	471.5	8431.084658	7468.548746
423	3	1.59	NA	NA	23	407	0	21.78367671	244	317	252	2249	52	200	0	0	0	8.229421721	0.000251788	0.000365636	0.000497097	0	0	0	0	0	0	95	299.5	90.5	499	238	465	17003.57268	17570.7461
424	5	1.46	NA	NA	22	400	0	134.5882389	244	316	253	2253	52	200	0	0	0	5.299303516	0.000197952	0.000249904	0.000337978	0	0	0	0	0	0	100.5	302.5	97	499	231	471.5	13784.40227	14351.76359
425	6	1.15	NA	NA	23	385	0	166.4895349	244	316	253	2253	52	200	0	0	0	17.64570982	0.000700723	0.000759266	0.000832577	0	0	0	0	0	0	100.5	302.5	97	499	231	471.5	9034.313978	8128.060537
426	4	1.69	NA	NA	23	399	0	172.7729073	244	316	253	2253	52	200	0	0	0	7.478576162	0.000249904	0.000317819	0.00032468	0	0	0	0	0	0	100.5	302.5	97	499	231	471.5	19153.48663	20301.07367
427	4	1.91	NA	NA	23	394	0	6.431185948	244	317	252	2249	52	200	0	0	0	14.4674941	0.000251788	0.000428664	0.000735285	0	0	0	0	0	0	95	299.5	90.5	499	238	465	24321.48725	27107.02649
428	2	2.29	NA	NA	29	389	0	286.1671308	245	317	253	2259	53	202	0	0	0	4.179726019	0.0003972	0.000796779	0.001322945	0	0	0	0	0	0	101	313.5	90.5	503	230.5	462	43457.6197	41547.20095
429	2	1.34	NA	NA	24	365	0	225.412655	245	317	253	2259	53	202	0	0	0	2.655372446	0.000565404	0.000904885	0.001245252	0	0	0	0	0	0	101	313.5	90.5	503	230.5	462	12692.91483	11704.32435
430	2	1.94	NA	NA	24	376	0	216.3025786	245	317	253	2259	53	202	0	0	0	8.331454692	0.000543884	0.00071531	0.000904885	0	0	0	0	0	0	101	313.5	90.5	503	230.5	462	26136.15977	28121.9034
431	3	1.43	NA	NA	24	403	0	45.41164581	244	316	253	2253	52	200	0	0	0	7.594734175	0.000365636	0.000428664	0.000578363	0	0	0	0	0	0	100.5	302.5	97	499	231	471.5	14410.15807	13661.07603
432	6	1.69	NA	NA	23	400	0	91.71094942	244	316	253	2253	52	200	0	0	0	7.761808238	0.00032468	0.000337978	0.000352142	0	0	0	0	0	0	100.5	302.5	97	499	231	471.5	19153.48663	20301.07367
433	6	1.69	NA	NA	21	394	0	71.81068116	244	316	253	2253	52	200	0	0	0	4.472749956	0.000352142	0.000439819	0.000453681	0	0	0	0	0	0	100.5	302.5	97	499	231	471.5	17526.18964	20301.07367
434	3	0.9	NA	NA	22	388	0	139.7873562	245	317	253	2259	53	202	0	0	0	3.659105313	0.0003972	0.000422185	0.001058609	0	0	0	0	0	0	101	313.5	90.5	503	230.5	462	5361.083142	4517.082017
435	2	1.4	NA	NA	24	389	0	18.68439981	245	317	253	2259	53	202	0	0	0	2.214220495	0.000422185	0.000667531	0.000796779	0	0	0	0	0	0	101	313.5	90.5	503	230.5	462	13825.94182	12989.69086
436	7	1.59	NA	NA	23	391	0	132.7992585	244	316	253	2253	52	200	0	0	0	10.51910088	0.000400661	0.000453971	0.000643473	0	0	0	0	0	0	100.5	302.5	97	499	231	471.5	17003.57268	17570.7461
437	4	1.5	NA	NA	24	372	0	224.1393208	245	317	253	2259	53	202	0	0	0	14.62026246	0.000543884	0.000565404	0.000721535	0	0	0	0	0	0	101	313.5	90.5	503	230.5	462	15819.14246	15302.91839
438	2	1.11	NA	NA	22	385	0	155.2430884	244	316	253	2268	53	203	0	0	0	8.41255975	0.000389772	0.000667531	0.000683073	0	0	0	0	0	0	100.5	312.5	89	499	231	462	8073.123917	7468.548746
439	3	1.18	NA	NA	22	390	0	92.68747244	244	317	252	2249	52	200	0	0	0	4.960573445	0.000578363	0.00084085	0.000891679	0	0	0	0	0	0	95	299.5	90.5	499	238	465	9096.720317	8643.708708
440	2	1.61	NA	NA	24	378	0	149.017706	244	316	253	2268	53	203	0	0	0	13.09412683	0.000389772	0.000482954	0.000942936	0	0	0	0	0	0	100.5	312.5	89	499	231	462	18162.55362	18098.96173
441	5	2.04	NA	NA	29	389	0	322.1957067	245	317	253	2259	53	202	0	0	0	5.004222702	0.000721535	0.000977203	0.001245252	0	0	0	0	0	0	101	313.5	90.5	503	230.5	462	34678.88778	31657.96337
442	2	1.37	NA	NA	22	387	0	208.240298	245	317	253	2259	53	202	0	0	0	4.490327215	0.001298222	0.001811908	0.001896676	0	0	0	0	0	0	101	313.5	90.5	503	230.5	462	12174.46011	12337.48286
443	3	1.21	NA	NA	22	386	0	234.8505139	244	317	252	2249	52	200	0	0	0	2.024255209	0.000458328	0.000529744	0.00143638	0	0	0	0	0	0	95	299.5	90.5	499	238	465	9553.625366	9177.534806
444	2	1.21	NA	NA	24	385	0	225.4132898	245	317	253	2259	53	202	0	0	0	0.6642965	0.000626128	0.000794844	0.000799263	0	0	0	0	0	0	101	313.5	90.5	503	230.5	462	10400.3952	9177.534806
445	3	1.4	NA	NA	24	377	0	144.3368379	244	316	253	2268	53	203	0	0	0	11.6055746	0.000475214	0.000482954	0.00056075	0	0	0	0	0	0	100.5	312.5	89	499	231	462	13825.94182	12989.69086
446	4	1.75	NA	NA	23	390	0	35.92792784	244	317	252	2249	52	200	0	0	0	2.014865122	0.000748835	0.000891679	0.00144307	0	0	0	0	0	0	95	299.5	90.5	499	238	465	20503.27641	22047.26887
447	4	1.81	NA	NA	23	393	0	225.4113	244	317	252	2249	52	200	0	0	0	16.16459069	0.000458328	0.000694945	0.00154929	0	0	0	0	0	0	95	299.5	90.5	499	238	465	21897.8549	23875.49475
448	2	1.05	NA	NA	20	402	0	249.2366824	244	317	252	2249	52	200	0	0	0	6.548737174	0.000529744	0.000694945	0.000911935	0	0	0	0	0	0	95	299.5	90.5	499	238	465	6599.840123	6538.581795
449	1	0.7	NA	NA	22	380	0	118.7049794	245	317	253	2259	53	202	0	0	0	4.843202061	0.000385624	0.000584953	0.000626128	0	0	0	0	0	0	101	313.5	90.5	503	230.5	462	3282.483398	2464.13331
450	0	0.41	NA	NA	17	381	0	65.63518933	245	317	253	2259	53	202	0	0	0	9.519980456	0.000534842	0.000794844	0.001249394	0	0	0	0	0	0	101	313.5	90.5	503	230.5	462	898.3361224	669.8760524
451	5	1.02	NA	NA	21	396	0	74.95251544	244	317	252	2249	52	200	0	0	0	2.692434732	0.000748835	0.000852066	0.001414262	0	0	0	0	0	0	95	299.5	90.5	499	238	465	6540.940439	6099.939848
452	2	0.89	NA	NA	24	380	0	143.1347429	245	317	253	2259	53	202	0	0	0	6.673023104	0.000260601	0.000385624	0.000475214	0	0	0	0	0	0	101	313.5	90.5	503	230.5	462	5710.341645	4397.353386
453	1	0.78	NA	NA	22	372	0	163.7299707	244	316	253	2268	53	203	0	0	0	17.19621985	0.000260601	0.00056075	0.000646224	0	0	0	0	0	0	100.5	312.5	89	499	231	462	4054.523562	3200.324399
454	1	1	NA	NA	22	386	0	140.1213859	245	317	253	2259	53	202	0	0	0	10.22101946	0.000534842	0.000799263	0.000957491	0	0	0	0	0	0	101	313.5	90.5	503	230.5	462	6585.233276	5817.156926
455	5	1.02	NA	NA	21	400	0	204.9905139	244	317	252	2249	52	200	0	0	0	9.432462401	0.000852066	0.000911935	0.00143638	0	0	0	0	0	0	95	299.5	90.5	499	238	465	6540.940439	6099.939848
456	0	1.09	20	6	26	253	0	263.7753383	250	315	258	3426	124	412	0	0	1	4.292979342	0.000717636	0.00139337	0.001858176	NA	NA	NA	NA	NA	NA	111	342.5	163.5	423	271	386.5	9171.431763	7997.077838
457	0	0.77	18	6	24	258	0	30.20456644	250	315	258	3426	124	412	0	0	1	3.771806279	0.000678158	0.000717636	0.001186196	NA	NA	NA	NA	NA	NA	111	342.5	163.5	423	271	386.5	4304.103389	3469.408715
458	0	0.77	18	6	24	253	0	110.209258	249	314	258	3420	123	410	0	0	0	4.043203216	0.000678158	0.000716465	0.001119824	NA	NA	NA	NA	NA	NA	111	342	153	426.5	268	390.5	4304.103389	3469.408715
459	0	1.31	19	8	27	258	0	97.98272499	249	314	258	3420	123	410	0	0	0	1.678549643	0.000447665	0.000470469	0.00069596	NA	NA	NA	NA	NA	NA	111	342	153	426.5	268	390.5	13623.5795	12402.74131
460	0	1.22	20	8	28	254	0	26.99219345	249	314	258	3420	123	410	0	0	0	3.137017877	0.000350077	0.000411491	0.000470469	NA	NA	NA	NA	NA	NA	111	342	153	426.5	268	390.5	12284.77639	10467.36538
461	0	0.9	18	6	24	254	0	62.14027167	249	314	258	3420	123	410	0	0	0	3.488496257	0.000350077	0.000353956	0.000620987	NA	NA	NA	NA	NA	NA	111	342	153	426.5	268	390.5	5836.25391	5051.737558
462	0	0.92	19	6	25	253	0	66.42921696	249	314	258	3420	123	410	0	0	0	4.654602871	0.000353956	0.000411491	0.000447665	NA	NA	NA	NA	NA	NA	111	342	153	426.5	268	390.5	6339.717632	5325.747914
463	0	1.17	19	6	25	251	0	161.2441322	249	314	258	3420	123	410	0	0	0	5.889199081	0.000620987	0.000907571	0.000948085	NA	NA	NA	NA	NA	NA	111	342	153	426.5	268	390.5	10135.72638	9472.326331
464	0	0.44	15	4	19	254	0	153.0077554	249	314	258	3420	123	410	0	0	0	4.179448164	0.000785089	0.000840572	0.000986453	NA	NA	NA	NA	NA	NA	111	342	153	426.5	268	390.5	1149.343295	890.5936239
465	0	1.73	19	7	26	254	0	250.3555245	249	314	258	3420	123	410	0	0	0	5.531506074	0.00037816	0.000734173	0.000785089	NA	NA	NA	NA	NA	NA	111	342	153	426.5	268	390.5	22596.78266	23995.7429
466	0	1.35	19	7	26	256	0	153.0078321	249	314	258	3420	123	410	0	0	0	7.287476133	0.000364424	0.00037816	0.000588715	NA	NA	NA	NA	NA	NA	111	342	153	426.5	268	390.5	13924.90148	13323.35919
467	0	0.88	18	6	24	253	0	45.53063767	249	314	258	3420	123	410	0	0	0	2.660928958	0.000430907	0.000779701	0.000865867	NA	NA	NA	NA	NA	NA	111	342	153	426.5	268	390.5	5585.769053	4785.997182
468	0	1.45	19	8	27	255	0	155.8566039	249	314	258	3420	123	410	0	0	0	6.361894921	0.000364424	0.000551567	0.000734173	NA	NA	NA	NA	NA	NA	111	342	153	426.5	268	390.5	16609.93763	15790.59498
469	0	1.33	20	8	28	249	0	198.7559256	249	314	258	3420	123	410	0	0	0	1.477179825	0.000551567	0.000588715	0.000885332	NA	NA	NA	NA	NA	NA	111	342	153	426.5	268	390.5	14539.56018	12858.35922
470	0	2.03	20	8	28	253	0	121.9922022	249	314	258	3420	123	410	0	0	0	3.077839391	0.000750976	0.000807527	0.000963146	NA	NA	NA	NA	NA	NA	111	342	153	426.5	268	390.5	33191.36645	34997.71081
471	0	0.9	19	7	26	247	0	28.08448385	249	314	258	3420	123	410	0	0	0	5.53290983	0.000419152	0.000430907	0.000733033	NA	NA	NA	NA	NA	NA	111	342	153	426.5	268	390.5	6310.474173	5051.737558
472	0	1.39	21	7	28	256	0	198.7557523	249	314	258	3420	123	410	0	0	0	3.688659637	0.000218563	0.00049659	0.000606869	NA	NA	NA	NA	NA	NA	111	342	153	426.5	268	390.5	15847.39038	14281.67899
473	1	1.3	19	7	26	248	0	38.39059311	249	314	258	3420	123	410	0	0	0	2.675500272	0.000606869	0.000684485	0.000807527	NA	NA	NA	NA	NA	NA	111	342	153	426.5	268	390.5	12935.94138	12178.43684
474	0	1.06	19	7	26	250	0	350.3640536	249	314	258	3420	123	410	0	0	0	8.452551917	0.00040446	0.000419152	0.00049659	NA	NA	NA	NA	NA	NA	111	342	153	426.5	268	390.5	8685.156814	7480.370546
475	0	1.53	20	8	28	252	0	144.9943177	249	314	258	3420	123	410	0	0	0	9.033930129	0.000218563	0.00040446	0.000684485	NA	NA	NA	NA	NA	NA	111	342	153	426.5	268	390.5	19112.19374	17937.55776
476	0	0.62	19	6	25	251	0	214.8764873	249	314	258	3420	123	410	0	0	1	5.384371069	0.000423019	0.000994216	0.00107809	NA	NA	NA	NA	NA	NA	111	342	153	426.5	268	390.5	2934.300948	2053.819392
477	0	0.88	23	7	30	252	0	237.3723932	249	314	258	3420	123	410	0	0	1	6.459453745	0.000423019	0.000841204	0.000929688	NA	NA	NA	NA	NA	NA	111	342	153	426.5	268	390.5	6944.918415	4785.997182
478	0	0.35	17	4	21	250	0	121.5304435	249	314	258	3420	123	410	0	0	0	4.449848066	0.001090849	0.001281624	0.001442113	NA	NA	NA	NA	NA	NA	111	342	153	426.5	268	390.5	810.724844	507.9659876
479	0	1.01	19	7	26	254	0	90	249	314	258	3420	123	410	0	0	0	1.27E-14	0.000819525	0.001242131	0.001538471	NA	NA	NA	NA	NA	NA	111	342	153	426.5	268	390.5	7903.435927	6662.746209
480	0	1.73	20	8	28	255	0	296.1428076	249	314	258	3420	123	410	0	0	0	3.172005534	0.000819525	0.000838021	0.001508648	NA	NA	NA	NA	NA	NA	111	342	153	426.5	268	390.5	24291.75316	23995.7429
481	0	0.79	18	6	24	252	0	94.31826858	249	314	258	3420	123	410	0	0	0	3.093733515	0.000838021	0.000894137	0.001133332	NA	NA	NA	NA	NA	NA	111	342	153	426.5	268	390.5	4525.023945	3690.809721
482	0	1.14	20	7	27	257	0	90	249	314	258	3420	123	410	0	0	0	0.475056118	0.001237734	0.001442113	0.001459387	NA	NA	NA	NA	NA	NA	111	342	153	426.5	268	390.5	10386.18206	8902.38419
483	1	1.15	20	8	28	250	0	223.4847323	249	314	258	3420	123	410	0	0	0	9.238893617	0.003240476	0.003248866	0.003469181	NA	NA	NA	NA	NA	NA	111	342	153	426.5	268	390.5	10946.49418	9090.122457
484	0	0.36	17	5	22	252	0	194.2880637	249	314	258	3420	123	410	0	0	0	1.924216036	0.000300501	0.000894137	0.001459387	NA	NA	NA	NA	NA	NA	111	342	153	426.5	268	390.5	896.3417913	544.409713
485	0	0.98	19	6	25	255	0	211.4341312	249	314	258	3420	123	410	0	0	0	2.730742082	0.000300501	0.001133332	0.001751505	NA	NA	NA	NA	NA	NA	111	342	153	426.5	268	390.5	7171.819914	6198.003656
486	0	0.59	19	5	24	244	0	134.4686986	250	315	258	3413	123	409	0	0	1	0.99847708	0.003397373	0.00371163	0.003741258	NA	NA	NA	NA	NA	NA	121	346	153	429	277.5	376.5	2559.50467	1820.835861
487	0	1.68	22	7	29	264	0	103.788477	249	313	258	3421	123	409	0	0	0	1.95590942	0.001267453	0.001737813	0.002207546	NA	NA	NA	NA	NA	NA	111	346	163.5	423.5	269	385	23739.45757	22387.34405
488	0	0.43	15	6	21	262	0	289.8829957	249	313	258	3421	123	409	0	0	0	4.788056063	0.001267453	0.001290591	0.002945609	NA	NA	NA	NA	NA	NA	111	346	163.5	423.5	269	385	1211.666455	841.8685209
489	1	1.41	21	8	29	260	0	251.8813035	249	313	258	3421	123	409	0	0	0	2.248214144	0.000800428	0.000875571	0.001737813	NA	NA	NA	NA	NA	NA	111	346	163.5	423.5	269	385	16863.30836	14775.08425
490	0	0.75	20	7	27	262	0	205.9758147	249	313	258	3421	123	409	0	0	0	5.944252399	0.000316796	0.000875571	0.002610209	NA	NA	NA	NA	NA	NA	111	346	163.5	423.5	269	385	4586.667389	3255.850328
491	0	1.2	19	7	26	266	0	225.5310485	249	313	258	3421	123	409	0	0	0	0.665685831	0.000316796	0.000800428	0.002477039	NA	NA	NA	NA	NA	NA	111	346	163.5	423.5	269	385	11064.77042	10062.54294
492	0	1.35	20	7	27	264	0	311.4600502	249	313	258	3421	123	409	0	0	0	6.313479078	0.001290591	0.002207546	0.003524696	NA	NA	NA	NA	NA	NA	111	346	163.5	423.5	269	385	14447.38271	13323.35919
493	0	1.2	19	7	26	264	0	22.17001961	249	313	258	3421	123	409	0	0	0	2.516278742	0.001553094	0.001575036	0.001613548	NA	NA	NA	NA	NA	NA	111	346	163.5	423.5	269	385	11064.77042	10062.54294
494	0	1.47	20	7	27	266	0	9.635988154	250	315	258	3390	121	404	0	0	0	2.835819033	0.001548186	0.001574845	0.001575036	NA	NA	NA	NA	NA	NA	121	349	163	423.5	276	372	17060.08139	16375.24969
495	0	0.61	20	6	26	263	0	147.7632697	250	315	258	3390	121	404	0	0	0	5.769456721	8.66E-05	0.000595836	0.001553094	NA	NA	NA	NA	NA	NA	121	349	163	423.5	276	372	2953.550856	1981.916003
496	0	0.31	13	3	16	263	0	147.7632697	250	315	258	3390	121	404	0	0	0	5.769456721	8.66E-05	0.000513016	0.001613548	NA	NA	NA	NA	NA	NA	121	349	163	423.5	276	372	490.5979815	378.1160145
497	0	0.72	21	6	27	259	0	169.5065951	250	315	258	3390	121	404	0	0	0	5.202742972	0.000513016	0.000595836	0.002086243	NA	NA	NA	NA	NA	NA	121	349	163	423.5	276	372	4235.363547	2961.358561
498	0	1.07	19	6	25	263	0	262.0171794	250	315	258	3390	121	404	0	0	0	3.354183098	0.000697218	0.000942675	0.001548186	NA	NA	NA	NA	NA	NA	121	349	163	423.5	276	372	8513.599383	7679.711133
499	0	1.29	18	6	24	252	0	117.0422223	250	315	258	3390	121	404	0	0	0	13.10138238	0.000697218	0.001546874	0.001574845	NA	NA	NA	NA	NA	NA	121	349	163	423.5	276	372	11784.84606	12002.24652
500	0	1.33	18	6	24	267	0	314.4694255	250	315	258	3390	121	404	0	0	0	1.996322291	0.000942675	0.001546874	0.00234976	NA	NA	NA	NA	NA	NA	121	349	163	423.5	276	372	12508.67194	12907.59811
501	6	1.57	15	7	22	335	0	138.6085226	247	316	255	2928	91	313	0	0	0	9.243342239	0.000353261	0.000504464	0.001534731	0	0	0	0	0	0	109	364	151.5	443.5	262.5	370.5	15884.27091	18833.72881
502	4	1.24	10	9	19	339	0	14.5321502	247	316	256	2917	91	312	0	0	0	12.10170201	0.000812684	0.001000562	0.001292192	0	0	0	0	0	0	101	368	151.5	443.5	261.5	370.5	8685.388944	10680.45473
503	5	1.21	16	3	19	328	0	99.84446808	247	316	255	2928	91	313	0	0	0	4.084463981	0.000288321	0.000353261	0.001826769	0	0	0	0	0	0	109	364	151.5	443.5	262.5	370.5	8279.93991	10136.83965
504	4	1.31	14	7	21	331	0	26.95201203	247	316	255	2928	91	313	0	0	0	1.046228948	0.001534731	0.00176031	0.001826769	0	0	0	0	0	0	109	364	151.5	443.5	262.5	370.5	10660.22149	12249.30412
505	3	0.79	13	5	18	335	0	105.6931164	247	316	256	2917	91	312	0	0	0	10.23447886	0.001000562	0.001015074	0.001038277	0	0	0	0	0	0	101	368	151.5	443.5	261.5	370.5	3417.280865	3622.678925
506	6	1.23	14	8	22	327	0	148.6097529	247	316	255	2928	91	313	0	0	0	5.446601482	0.000288321	0.000504464	0.00176031	0	0	0	0	0	0	109	364	151.5	443.5	262.5	370.5	9864.292499	10541.15736
507	8	1.2	NA	NA	26	324	0	30.16504948	247	316	255	2967	93	320	0	0	0	3.770297808	0.001167762	0.001205901	0.001671487	NA	NA	NA	NA	NA	NA	111	372.5	151.5	449	263.5	364	11064.77042	9938.056895
508	1	0.69	14	6	20	321	0	173.8253555	247	316	255	2928	91	313	0	0	1	10.89008936	0.000942542	0.001397033	0.002388734	0	0	0	0	0	0	109	364	151.5	443.5	262.5	370.5	2908.073162	2628.586143
509	6	1.56	12	10	22	337	0	92.2525226	247	316	256	2917	91	312	0	0	0	5.911551717	0.000479508	0.000603432	0.000812684	0	0	0	0	0	0	101	368	151.5	443.5	261.5	370.5	15687.37868	18436.20781
510	6	1.37	11	7	18	325	0	290.7171731	247	316	256	2917	91	312	0	0	0	6.562558632	0.000304869	0.000355584	0.001089939	0	0	0	0	0	0	101	368	151.5	443.5	261.5	370.5	10009.01038	13543.08347
511	6	1	NA	NA	28	327	0	217.3367056	247	316	255	2967	93	320	0	0	0	2.344848861	0.000586441	0.001228377	0.001786988	NA	NA	NA	NA	NA	NA	111	372.5	151.5	449	263.5	364	8332.836608	6425.209843
512	2	0.93	12	9	21	315	0	214.136258	247	316	255	2928	91	313	0	0	1	5.057637526	0.000484126	0.000942542	0.002651195	0	0	0	0	0	0	109	364	151.5	443.5	262.5	370.5	5461.744435	5398.253869
513	3	1.03	16	6	22	324	0	312.475119	247	316	256	2917	91	312	0	0	0	9.242246017	0.000355584	0.000466276	0.001015074	0	0	0	0	0	0	101	368	151.5	443.5	261.5	370.5	6976.368728	6854.394494
514	12	1.1	NA	NA	28	323	0	341.2719246	247	316	255	2967	93	320	0	0	0	1.476936329	0.000733498	0.001228377	0.001558353	NA	NA	NA	NA	NA	NA	111	372.5	151.5	449	263.5	364	10036.71027	8072.590196
515	1	0.76	17	3	20	330	0	161.2744675	247	316	255	2928	91	313	0	0	0	1.476914118	0.000304869	0.000466276	0.001377325	0	0	0	0	0	0	109	364	151.5	443.5	262.5	370.5	3511.721249	3320.065804
516	5	1.2	NA	NA	28	318	0	267.4411076	247	316	255	2967	93	320	0	0	0	10.33195643	0.000880384	0.001565894	0.001671487	NA	NA	NA	NA	NA	NA	111	372.5	151.5	449	263.5	364	11894.73192	9938.056895
517	4	1.19	10	9	19	336	0	30.4873227	247	316	256	2917	91	312	0	0	0	5.127387699	0.000266822	0.000479508	0.001292192	0	0	0	0	0	0	101	368	151.5	443.5	261.5	370.5	8014.894512	9681.464333
518	4	0.9	NA	NA	27	321	0	90	247	316	255	2967	93	320	0	0	0	0.948542278	0.000586441	0.000733498	0.001399699	NA	NA	NA	NA	NA	NA	111	372.5	151.5	449	263.5	364	6547.251741	4989.241344
519	5	1.22	12	6	18	337	0	243.8177152	247	316	256	2917	91	312	0	0	0	1.056813409	0.000266822	0.000603432	0.001204207	0	0	0	0	0	0	101	368	151.5	443.5	261.5	370.5	7981.545285	10274.14221
520	4	1.01	15	7	22	315	0	210.8012987	247	316	255	2928	91	313	0	0	1	7.823500415	0.000484126	0.001397033	0.002283167	0	0	0	0	0	0	109	364	151.5	443.5	262.5	370.5	6714.3888	6580.319835
521	3	0.8	NA	NA	24	319	0	45.48568551	247	316	256	2972	94	322	0	0	1	2.658807824	0.000696581	0.001205901	0.001522504	NA	NA	NA	NA	NA	NA	105	368.5	150	443	271	360.5	4637.505675	3780.072529
522	6	2	NA	NA	28	324	0	243.8213891	247	316	255	2967	93	320	0	0	0	2.113183568	0.000880384	0.001167762	0.001610566	NA	NA	NA	NA	NA	NA	111	372.5	151.5	449	263.5	364	32240.62244	33373.45847
523	6	1.2	NA	NA	24	324	0	346.2066997	247	316	255	2967	93	320	0	0	0	6.928878091	0.00074842	0.00092118	0.000924308	NA	NA	NA	NA	NA	NA	111	372.5	151.5	449	263.5	364	10233.27374	9938.056895
524	12	1.1	NA	NA	24	319	0	225.4856549	247	316	256	2972	94	322	0	0	1	2.658806383	0.000696581	0.00104574	0.001234689	NA	NA	NA	NA	NA	NA	105	368.5	150	443	271	360.5	8634.780875	8121.285941
525	6	1.2	NA	NA	27	327	0	264.5646866	247	316	255	2967	93	320	0	0	0	7.344530243	0.000454173	0.000924308	0.001047133	NA	NA	NA	NA	NA	NA	111	372.5	151.5	449	263.5	364	11479.93565	9938.056895
526	1	0.49	14	4	18	332	0	96.23547819	247	316	256	2917	91	312	0	0	0	8.523755319	0.000232545	0.000651218	0.001086198	0	0	0	0	0	0	101	368	151.5	443.5	261.5	370.5	1345.164325	1137.115772
527	12	1.2	NA	NA	26	329	0	24.81135481	247	316	255	2967	93	320	0	0	0	2.823464667	0.000454173	0.00074842	0.00082759	NA	NA	NA	NA	NA	NA	111	372.5	151.5	449	263.5	364	11064.77042	9938.056895
528	5	1.06	13	7	20	328	0	111.4717167	247	316	256	2917	91	312	0	0	0	2.54638563	0.000232545	0.00075429	0.00093912	0	0	0	0	0	0	101	368	151.5	443.5	261.5	370.5	6723.090422	7342.286049
529	6	1.2	NA	NA	23	315	0	124.2417891	247	316	256	2972	94	322	0	0	1	3.724301417	0.000685404	0.001234689	0.001522504	NA	NA	NA	NA	NA	NA	105	368.5	150	443	271	360.5	9816.909511	9998.00557
530	2	1.3	13	6	19	332	0	66.79841521	247	316	255	2928	91	313	0	0	0	9.96010614	0.000822631	0.000992563	0.00176103	0	0	0	0	0	0	109	364	151.5	443.5	262.5	370.5	9524.617982	12027.77458
531	6	1	NA	NA	27	320	0	198.7280568	247	316	255	2967	93	320	0	0	0	1.476936167	0.000928242	0.001048868	0.001399699	NA	NA	NA	NA	NA	NA	111	372.5	151.5	449	263.5	364	8042.251704	6425.209843
532	3	0.8	15	5	20	327	0	353.5533791	247	316	256	2917	91	312	0	0	0	4.216221893	0.000651218	0.00075429	0.00087479	0	0	0	0	0	0	101	368	151.5	443.5	261.5	370.5	3881.535459	3734.244017
533	4	1.6	NA	NA	28	330	0	167.7049172	247	316	255	2967	93	320	0	0	0	6.652097666	0.000488861	0.000928242	0.001440485	NA	NA	NA	NA	NA	NA	111	372.5	151.5	449	263.5	364	20856.19469	19697.86131
534	2	1.15	14	8	22	329	0	41.18677563	247	316	256	2917	91	312	0	0	0	13.09044352	0.000342243	0.001369358	0.001607185	0	0	0	0	0	0	101	368	151.5	443.5	261.5	370.5	8650.741774	8922.322616
535	6	0.9	NA	NA	23	320	0	108.1460026	247	316	255	2967	93	320	0	0	0	0.748656565	0.00082759	0.000833984	0.00092118	NA	NA	NA	NA	NA	NA	111	372.5	151.5	449	263.5	364	5598.792523	4989.241344
536	6	1.2	NA	NA	27	329	0	318.6049189	247	316	255	2967	93	320	0	0	0	4.652195755	0.000488861	0.001047133	0.001214653	NA	NA	NA	NA	NA	NA	111	372.5	151.5	449	263.5	364	11479.93565	9938.056895
537	4	0.8	NA	NA	23	316	0	212.9128092	247	316	256	2972	94	322	0	0	1	3.05240888	0.000685404	0.00104574	0.001609784	NA	NA	NA	NA	NA	NA	105	368.5	150	443	271	360.5	4448.818112	3780.072529
538	1	1	15	6	21	326	0	73.33845584	247	316	256	2917	91	312	0	0	0	11.23915869	0.000342243	0.001035773	0.001389265	0	0	0	0	0	0	101	368	151.5	443.5	261.5	370.5	6292.926499	6385.600916
539	4	1	NA	NA	22	324	0	196.6538459	247	316	255	2967	93	320	0	0	0	4.130350552	0.000452071	0.000524115	0.000713141	NA	NA	NA	NA	NA	NA	111	372.5	151.5	449	263.5	364	6585.233276	6425.209843
540	3	1	NA	NA	23	321	0	165.7339246	247	316	255	2967	93	320	0	0	0	3.843727011	0.000452071	0.000678776	0.000833984	NA	NA	NA	NA	NA	NA	111	372.5	151.5	449	263.5	364	6877.221236	6425.209843
541	3	0.96	14	8	22	326	0	230.0485463	247	316	256	2914	90	311	0	0	0	8.293394197	0.000206891	0.000822631	0.000939319	0	0	0	0	0	0	109	372.5	145.5	443.5	262.5	365	6080.854486	5825.845904
542	6	1.47	16	7	23	329	0	144.0061221	247	316	256	2905	90	310	0	0	0	6.029780499	0.000217	0.00093912	0.00094839	0	0	0	0	0	0	108	368.5	145.5	443.5	261	366.5	14588.6946	16011.65556
543	6	1.31	14	8	22	334	0	102.7854489	247	316	256	2905	90	310	0	0	0	3.15776064	0.000217	0.000770795	0.00087479	0	0	0	0	0	0	108	368.5	145.5	443.5	261	366.5	11155.38936	12173.79191
544	5	1.3	16	7	23	331	0	230.6671728	247	316	256	2914	90	311	0	0	0	7.317654164	0.000206891	0.000778904	0.000924392	0	0	0	0	0	0	109	372.5	145.5	443.5	262.5	365	11477.05385	12027.77458
545	3	1.1	NA	NA	28	327	0	134.5147425	247	316	255	2958	93	319	0	0	0	2.658787652	0.001048868	0.001104647	0.0012386	NA	NA	NA	NA	NA	NA	101	364	150	439	262.5	370.5	10036.71027	8072.590196
546	6	1.8	NA	NA	27	326	0	309.7591548	247	316	255	2947	92	316	0	0	0	4.00390195	0.000409591	0.000655552	0.000812294	NA	NA	NA	NA	NA	NA	109	372.5	153	439	271	356.5	25332.00653	26028.25593
547	4	1.1	NA	NA	24	330	0	209.8929765	247	316	255	2958	93	319	0	0	0	6.162144466	0.000405005	0.000524115	0.000678776	NA	NA	NA	NA	NA	NA	101	364	150	439	262.5	370.5	8634.780875	8072.590196
548	4	0.88	13	9	22	321	0	225.4818384	247	316	256	2914	90	311	0	0	0	1.994596081	0.002109784	0.002131469	0.002283167	0	0	0	0	0	0	109	372.5	145.5	443.5	262.5	365	5130.992031	4726.788504
549	6	1.2	NA	NA	26	324	0	31.39374925	247	316	255	2958	93	319	0	0	0	1.365559144	0.001104647	0.001177143	0.001951166	NA	NA	NA	NA	NA	NA	101	364	150	439	262.5	370.5	11064.77042	9938.056895
550	3	1	NA	NA	26	329	0	256.8242724	247	316	255	2947	92	316	0	0	0	5.101334701	0.000405005	0.000713141	0.000728892	NA	NA	NA	NA	NA	NA	109	372.5	153	439	271	356.5	7751.408328	6425.209843
551	6	1.21	14	7	21	329	0	331.2955898	247	316	256	2914	90	311	0	0	0	6.878711801	0.000638952	0.000750706	0.000924392	0	0	0	0	0	0	109	372.5	145.5	443.5	262.5	365	9129.55695	10136.83965
552	2	1.24	13	8	21	327	0	62.49855128	247	316	256	2905	90	310	0	0	0	4.535117627	0.000633114	0.000770795	0.000808955	0	0	0	0	0	0	108	368.5	145.5	443.5	261	366.5	9576.609718	10680.45473
553	2	1.37	16	4	20	323	0	31.38967795	247	316	256	2905	90	310	0	0	0	4.090312748	0.000616082	0.000633114	0.001035773	0	0	0	0	0	0	108	368.5	145.5	443.5	261	366.5	11093.03672	13543.08347
554	6	0.9	NA	NA	24	327	0	12.7356193	247	316	255	2947	92	316	0	0	0	4.294942035	0.000305159	0.000409591	0.000824457	NA	NA	NA	NA	NA	NA	109	372.5	153	439	271	356.5	5836.25391	4989.241344
555	4	1.1	NA	NA	23	323	0	353.5525757	247	316	255	2947	92	316	0	0	0	2.110972032	0.000812294	0.000824457	0.001106217	NA	NA	NA	NA	NA	NA	109	372.5	153	439	271	356.5	8283.454994	8072.590196
556	0	1.3	NA	NA	26	327	0	54.91946085	247	316	255	2947	92	316	0	0	0	8.060660969	0.000305159	0.000655552	0.000728892	NA	NA	NA	NA	NA	NA	109	372.5	153	439	271	356.5	12935.94138	12027.77458
557	2	0.61	15	4	19	335	0	156.4508323	247	316	256	2914	90	311	0	0	0	3.556438204	0.000750706	0.000778904	0.000939319	0	0	0	0	0	0	109	372.5	145.5	443.5	262.5	365	2174.673088	1949.930337
558	3	0.91	17	5	22	328	0	314.5188017	247	316	256	2914	90	311	0	0	0	4.645677995	0.000391245	0.000638952	0.001112218	0	0	0	0	0	0	109	372.5	145.5	443.5	262.5	365	5477.97394	5123.526847
559	3	1	NA	NA	24	319	0	256.190225	247	316	255	2958	93	319	0	0	0	3.901380028	0.000399625	0.000587916	0.0013006	NA	NA	NA	NA	NA	NA	101	364	150	439	262.5	370.5	7168.904574	6425.209843
560	3	1.1	NA	NA	23	319	0	239.4623666	247	316	255	2958	93	319	0	0	0	1.37646748	0.000399625	0.000510283	0.000930172	NA	NA	NA	NA	NA	NA	101	364	150	439	262.5	370.5	8283.454994	8072.590196
561	1	1.08	14	8	22	315	0	62.49850136	247	316	256	2905	90	310	0	0	0	9.014095646	0.000616082	0.000808955	0.000888167	0	0	0	0	0	0	108	368.5	145.5	443.5	261	366.5	7652.693767	7678.245927
562	4	1.1	17	5	22	331	0	345.0178293	247	316	256	2914	90	311	0	0	0	4.576460446	0.000391245	0.001020177	0.001302584	0	0	0	0	0	0	109	372.5	145.5	443.5	262.5	365	7931.762204	8072.590196
563	4	1.72	13	9	22	326	0	175.5270346	247	316	256	2914	90	311	0	0	0	6.058377935	0.000508401	0.000933703	0.001288186	0	0	0	0	0	0	109	372.5	145.5	443.5	262.5	365	18981.15748	23376.18625
564	2	1.6	NA	NA	28	325	0	214.1402584	247	316	256	2970	94	321	0	0	0	3.376788226	0.000803853	0.001213509	0.001687391	NA	NA	NA	NA	NA	NA	101	368.5	143.5	443.5	271	360.5	20856.19469	19816.6834
565	4	1.1	NA	NA	22	318	0	56.75646578	247	316	255	2958	93	319	0	0	0	6.773807804	0.001177143	0.0012386	0.001663024	NA	NA	NA	NA	NA	NA	101	364	150	439	262.5	370.5	7931.762204	8072.590196
566	3	1.45	12	7	19	328	0	14.98238388	247	316	256	2914	90	311	0	0	0	4.576464983	0.00067347	0.000933703	0.001281559	0	0	0	0	0	0	109	372.5	145.5	443.5	262.5	365	11787.4668	15595.24588
567	4	1.1	NA	NA	24	313	0	137.5300555	247	316	255	2958	93	319	0	0	0	6.296774066	0.000419487	0.000991002	0.001185055	NA	NA	NA	NA	NA	NA	101	364	150	439	262.5	370.5	8634.780875	8072.590196
568	2	1	NA	NA	20	323	0	170.3791635	247	316	255	2958	93	319	0	0	0	2.835692021	0.000510283	0.000587916	0.00093158	NA	NA	NA	NA	NA	NA	101	364	150	439	262.5	370.5	6000.285338	6425.209843
569	6	1.11	16	7	23	324	0	91.25181936	247	316	256	2914	90	311	0	0	0	10.55229642	0.000508401	0.001281559	0.001404362	0	0	0	0	0	0	109	372.5	145.5	443.5	262.5	365	8431.084658	8249.217535
570	6	1.1	NA	NA	28	313	0	263.7654312	247	316	255	2958	93	319	0	0	0	6.414402015	0.001546802	0.001663024	0.001818387	NA	NA	NA	NA	NA	NA	101	364	150	439	262.5	370.5	10036.71027	8072.590196
571	0	0.8	NA	NA	25	318	0	166.386916	247	316	256	2970	94	321	0	0	1	5.025275524	0.000492176	0.001201428	0.001676659	NA	NA	NA	NA	NA	NA	101	368.5	143.5	443.5	271	360.5	4826.00459	3780.072529
572	3	1.1	NA	NA	26	320	0	208.7074962	247	316	255	2958	93	319	0	0	0	3.451895516	0.000419487	0.000930172	0.00093158	NA	NA	NA	NA	NA	NA	101	364	150	439	262.5	370.5	9336.393265	8072.590196
573	3	0.94	11	11	22	328	0	1.574393311	247	316	256	2914	90	311	0	0	0	8.566309961	0.00067347	0.000726922	0.000940384	0	0	0	0	0	0	109	372.5	145.5	443.5	262.5	365	5836.019499	5538.710317
574	1	1.51	14	9	23	310	0	8.567510033	247	316	256	2905	90	310	0	0	0	12.52987528	0.000827544	0.000888167	0.001117426	0	0	0	0	0	0	108	368.5	145.5	443.5	261	366.5	15373.61485	17065.28205
575	0	0.7	NA	NA	26	323	0	251.8547756	247	316	256	2970	94	321	0	0	0	1.497119591	0.00041003	0.000803853	0.001148374	NA	NA	NA	NA	NA	NA	101	368.5	143.5	443.5	271	360.5	3863.776434	2738.120971
576	3	1.1	NA	NA	26	319	0	5.282755601	247	316	256	2970	94	321	0	0	1	2.574127214	0.000492176	0.000752118	0.001186829	NA	NA	NA	NA	NA	NA	101	368.5	143.5	443.5	271	360.5	9336.393265	8121.285941
577	3	1.12	12	9	21	322	0	165.0178902	247	316	256	2914	90	311	0	0	0	4.57645915	0.000873028	0.001302584	0.001361182	0	0	0	0	0	0	109	372.5	145.5	443.5	262.5	365	7851.022816	8428.03253
578	3	0.8	NA	NA	27	319	0	288.145152	247	316	256	2970	94	321	0	0	0	0.748690477	0.001039643	0.001148374	0.001687391	NA	NA	NA	NA	NA	NA	101	368.5	143.5	443.5	271	360.5	5202.466783	3780.072529
579	3	0.69	18	3	21	316	0	266.2493667	247	316	256	2914	90	311	0	0	0	7.092721278	0.000483526	0.001307368	0.001428217	0	0	0	0	0	0	109	372.5	145.5	443.5	262.5	365	3049.903402	2628.586143
580	3	1.18	18	3	21	319	0	203.5495474	247	316	256	2914	90	311	0	0	0	7.085700887	0.000483526	0.000944889	0.001319388	0	0	0	0	0	0	109	372.5	145.5	443.5	262.5	365	8692.933103	9547.21404
581	6	1.4	NA	NA	28	325	0	151.6987446	247	316	256	2970	94	321	0	0	0	4.492886598	0.00041003	0.001039643	0.001213509	NA	NA	NA	NA	NA	NA	101	368.5	143.5	443.5	271	360.5	16070.69992	14434.01817
582	2	1	12	6	18	330	0	7.244577209	247	316	256	2914	90	311	0	0	0	3.755427755	0.000944889	0.00124993	0.001250851	0	0	0	0	0	0	109	372.5	145.5	443.5	262.5	365	5413.929456	6425.209843
583	6	1.4	17	6	23	321	0	236.7525193	247	316	256	2905	90	310	0	0	0	1.700707796	0.000578572	0.000824631	0.000873028	0	0	0	0	0	0	108	368.5	145.5	443.5	261	366.5	13263.40164	14259.02428
584	4	1.34	14	8	22	322	0	322.6666801	247	316	256	2914	90	311	0	0	0	4.681659153	0.000279546	0.000726922	0.001079296	0	0	0	0	0	0	109	372.5	145.5	443.5	262.5	365	11659.49473	12927.74821
585	3	0.9	NA	NA	24	325	0	205.3902996	247	316	255	2947	92	316	0	0	0	3.865705202	0.000527327	0.000760936	0.000807965	NA	NA	NA	NA	NA	NA	109	372.5	153	439	271	356.5	5836.25391	4989.241344
586	1	1.18	12	9	21	313	0	341.2745972	247	316	256	2905	90	310	0	0	0	7.345687786	0.000671443	0.000827544	0.001208593	0	0	0	0	0	0	108	368.5	145.5	443.5	261	366.5	8692.933103	9488.359166
587	0	1.2	NA	NA	27	319	0	307.8186657	247	316	256	2970	94	321	0	0	1	5.685473153	0.000588185	0.000752118	0.001201428	NA	NA	NA	NA	NA	NA	101	368.5	143.5	443.5	271	360.5	11479.93565	9998.00557
588	6	1.78	12	8	20	324	0	71.85168523	247	316	256	2905	90	310	0	0	0	0.748564406	0.000636762	0.000671443	0.000824631	0	0	0	0	0	0	108	368.5	145.5	443.5	261	366.5	18492.33481	25193.82187
589	4	1.14	13	7	20	325	0	270	247	316	256	2914	90	311	0	0	0	0.948425053	0.000279546	0.000801105	0.000940384	0	0	0	0	0	0	109	372.5	145.5	443.5	262.5	365	7749.080512	8792.250737
590	0	0.7	NA	NA	23	318	0	116.1793128	247	316	255	2947	92	316	0	0	0	2.113130956	0.00028066	0.000527327	0.000950562	NA	NA	NA	NA	NA	NA	109	372.5	153	439	271	356.5	3428.028072	2721.703024
591	6	1.1	NA	NA	23	328	0	141.2367194	247	316	255	2958	93	319	0	0	0	5.663274406	0.000693705	0.001115022	0.001134075	NA	NA	NA	NA	NA	NA	101	364	150	439	262.5	370.5	8283.454994	8072.590196
592	3	1.7	NA	NA	28	316	0	346.7909436	247	316	256	2970	94	321	0	0	1	3.110587146	0.000588185	0.000946882	0.001186829	NA	NA	NA	NA	NA	NA	101	368.5	143.5	443.5	271	360.5	23476.27352	22875.4574
593	4	1.3	NA	NA	28	321	0	36.71725185	247	316	255	2947	92	316	0	0	0	4.354913024	0.00028066	0.000807965	0.000997217	NA	NA	NA	NA	NA	NA	109	372.5	153	439	271	356.5	13906.25824	12027.77458
594	5	1.36	15	7	22	324	0	31.38984052	247	316	256	2905	90	310	0	0	0	4.090319806	0.000578572	0.000636762	0.001229853	0	0	0	0	0	0	108	368.5	145.5	443.5	261	366.5	12001.59904	13309.09042
595	3	2.1	NA	NA	24	323	0	61.35493158	247	316	255	2947	92	316	0	0	0	4.852426362	0.000760936	0.000841842	0.000844278	NA	NA	NA	NA	NA	NA	109	372.5	153	439	271	356.5	30508.78152	37436.53932
596	4	0.6	NA	NA	20	322	0	90	247	316	255	2958	93	319	0	0	0	3.316442912	0.000439932	0.000582664	0.000849593	NA	NA	NA	NA	NA	NA	101	364	150	439	262.5	370.5	2213.722321	1873.233452
597	5	1.31	10	9	19	328	0	52.59091778	247	316	256	2914	90	311	0	0	0	2.684809733	0.000801105	0.001079296	0.001250851	0	0	0	0	0	0	109	372.5	145.5	443.5	262.5	365	9668.157378	12249.30412
598	12	2	NA	NA	27	321	0	236.7566901	247	316	255	2958	93	319	0	0	0	6.773847883	0.000642701	0.000784773	0.000946882	NA	NA	NA	NA	NA	NA	101	364	150	439	262.5	370.5	31116.31884	33373.45847
599	2	1.06	13	11	24	336	0	320.869922	247	316	256	2914	90	311	0	0	0	3.003175778	0.000887681	0.00152906	0.001589909	0	0	0	0	0	0	109	372.5	145.5	443.5	262.5	365	8032.483618	7387.829152
600	4	1.2	NA	NA	26	325	0	21.36443393	247	316	255	2958	93	319	0	0	0	3.25144622	0.000410371	0.000439932	0.000742631	NA	NA	NA	NA	NA	NA	101	364	150	439	262.5	370.5	11064.77042	9938.056895
601	5	1	NA	NA	24	325	0	240.6715822	247	316	255	2958	93	319	0	0	0	3.802775219	0.000460913	0.000642701	0.000693705	NA	NA	NA	NA	NA	NA	101	364	150	439	262.5	370.5	7168.904574	6425.209843
602	3	1.02	12	8	20	323	0	188.2661355	247	316	256	2914	90	311	0	0	0	6.568498722	0.001063649	0.001307368	0.001319388	0	0	0	0	0	0	109	372.5	145.5	443.5	262.5	365	6236.765839	6737.551359
603	6	1.2	NA	NA	24	325	0	243.8208566	247	316	255	2958	93	319	0	0	0	1.056931244	0.000410371	0.000849593	0.001028545	NA	NA	NA	NA	NA	NA	101	364	150	439	262.5	370.5	10233.27374	9938.056895
604	3	1.2	NA	NA	24	329	0	174.3787952	247	316	255	2947	92	316	0	0	0	7.224799742	0.000963778	0.001039317	0.001425572	NA	NA	NA	NA	NA	NA	109	372.5	153	439	271	356.5	10233.27374	9938.056895
605	4	0.8	NA	NA	23	321	0	237.96622	247	316	255	2947	92	316	0	0	0	3.074275779	0.000348622	0.00043895	0.000841842	NA	NA	NA	NA	NA	NA	109	372.5	153	439	271	356.5	4448.818112	3757.406974
606	1	1.26	15	8	23	312	0	73.16571815	247	316	256	2905	90	310	0	0	0	6.41425228	0.000674894	0.001187344	0.001208593	0	0	0	0	0	0	108	368.5	145.5	443.5	261	366.5	10797.82537	11095.77632
607	6	1	NA	NA	24	325	0	98.60140685	247	316	255	2958	93	319	0	0	0	6.211841842	0.000460913	0.000784773	0.001134075	NA	NA	NA	NA	NA	NA	101	364	150	439	262.5	370.5	7168.904574	6425.209843
608	1	0.5	NA	NA	23	321	0	168.5021586	247	316	255	2958	93	319	0	0	0	1.18957712	0.000582664	0.000659069	0.000742631	NA	NA	NA	NA	NA	NA	101	364	150	439	262.5	370.5	1777.470673	1201.975633
609	3	1.19	18	4	22	319	0	329.6508357	247	316	256	2905	90	310	0	0	0	8.845722606	0.000557072	0.000674894	0.001229853	0	0	0	0	0	0	108	368.5	145.5	443.5	261	366.5	9247.808601	9681.464333
610	0	0.8	NA	NA	23	324	0	225.4845546	247	316	255	2947	92	316	0	0	0	4.976196219	0.000348622	0.000473263	0.000753189	NA	NA	NA	NA	NA	NA	109	372.5	153	439	271	356.5	4448.818112	3757.406974
611	3	1.5	NA	NA	24	323	0	180	247	316	255	2947	92	316	0	0	0	3.26091745	0.00043895	0.000473263	0.000586192	NA	NA	NA	NA	NA	NA	109	372.5	153	439	271	356.5	15819.14246	16902.49432
612	2	1.15	18	5	23	331	0	256.9723967	247	316	256	2914	90	311	0	0	0	8.218355176	0.000887681	0.001278592	0.001491118	0	0	0	0	0	0	109	372.5	145.5	443.5	262.5	365	9034.313978	8977.666449
613	6	1.3	NA	NA	28	329	0	292.8493431	247	316	255	2958	93	319	0	0	0	7.168202084	0.002095688	0.002398833	0.002423922	NA	NA	NA	NA	NA	NA	101	364	150	439	262.5	370.5	13906.25824	12027.77458
614	2	1.08	12	10	22	323	0	67.14768619	247	316	256	2905	90	310	0	0	0	1.800644594	0.000557072	0.001187344	0.001278592	0	0	0	0	0	0	108	368.5	145.5	443.5	261	366.5	7652.693767	7678.245927
615	1	0.63	9	9	18	313	0	88.18318604	247	316	256	2914	90	311	0	0	0	7.314716928	0.001063649	0.001719572	0.001738994	0	0	0	0	0	0	109	372.5	145.5	443.5	262.5	365	2196.976164	2108.686237
616	5	0.8	NA	NA	24	320	0	320.2347163	247	316	255	2958	93	319	0	0	0	3.33305758	0.000659069	0.000810632	0.000958495	NA	NA	NA	NA	NA	NA	101	364	150	439	262.5	370.5	4637.505675	3757.406974
617	4	1	NA	NA	24	327	0	314.5156592	247	316	255	2947	92	316	0	0	0	7.277410695	0.00056744	0.000618553	0.000882393	NA	NA	NA	NA	NA	NA	109	372.5	153	439	271	356.5	7168.904574	6425.209843
618	4	1	NA	NA	26	320	0	314.5134887	247	316	256	2970	94	321	0	0	0	2.99063269	0.001199088	0.001981161	0.002296903	NA	NA	NA	NA	NA	NA	101	368.5	143.5	443.5	271	360.5	7751.408328	6463.968207
619	4	1.1	NA	NA	24	320	0	164.1042779	247	316	255	2947	92	316	0	0	0	6.038670194	0.000586192	0.000610942	0.000753189	NA	NA	NA	NA	NA	NA	109	372.5	153	439	271	356.5	8634.780875	8072.590196
620	6	1.1	NA	NA	26	318	0	296.1795789	247	316	255	2947	92	316	0	0	0	2.11311101	0.000322593	0.00056744	0.000845669	NA	NA	NA	NA	NA	NA	109	372.5	153	439	271	356.5	9336.393265	8072.590196
621	4	1.1	NA	NA	25	326	0	96.23470073	247	316	255	2947	92	316	0	0	0	4.286119727	0.000610942	0.000846624	0.001008931	NA	NA	NA	NA	NA	NA	109	372.5	153	439	271	356.5	8985.755502	8072.590196
622	4	0.9	NA	NA	27	322	0	314.5157508	247	316	255	2947	92	316	0	0	0	1.330086088	0.000322593	0.000882393	0.001034432	NA	NA	NA	NA	NA	NA	109	372.5	153	439	271	356.5	6547.251741	4989.241344
623	4	0.9	NA	NA	23	326	0	137.6979882	247	316	255	2947	92	316	0	0	0	5.968408206	0.000529213	0.000618553	0.000845669	NA	NA	NA	NA	NA	NA	109	372.5	153	439	271	356.5	5598.792523	4989.241344
624	3	1.45	15	3	18	324	0	351.1077869	248	316	257	2914	91	312	0	0	1	6.112988526	0.001363132	0.001559405	0.001719572	0	0	0	0	0	0	109	377	153.5	439	271	352	11181.57376	15595.24588
625	5	0.9	NA	NA	25	325	0	194.2660608	247	316	255	2958	93	319	0	0	0	1.924028148	0.000764476	0.000915039	0.000958495	NA	NA	NA	NA	NA	NA	101	364	150	439	262.5	370.5	6073.477885	4989.241344
626	3	1.1	NA	NA	23	318	0	20.29686556	247	316	255	2958	93	319	0	0	0	5.452924961	0.000335829	0.000753638	0.001274804	NA	NA	NA	NA	NA	NA	101	364	150	439	262.5	370.5	8283.454994	8072.590196
627	6	1.2	NA	NA	28	319	0	14.77201566	247	316	255	2958	93	319	0	0	0	6.483099	0.000335829	0.000644038	0.001451449	NA	NA	NA	NA	NA	NA	101	364	150	439	262.5	370.5	11894.73192	9938.056895
628	4	1.3	NA	NA	24	326	0	134.5156592	247	316	255	2947	92	316	0	0	0	0.99764459	0.000529213	0.000734118	0.001033093	NA	NA	NA	NA	NA	NA	109	372.5	153	439	271	356.5	11963.82972	12027.77458
629	5	1.1	NA	NA	26	314	0	237.2125966	247	316	256	2970	94	321	0	0	0	8.126276736	0.001517893	0.001749458	0.001987465	NA	NA	NA	NA	NA	NA	101	368.5	143.5	443.5	271	360.5	9336.393265	8121.285941
630	2	1.2	NA	NA	27	323	0	45.48651134	247	316	256	2978	94	322	0	0	0	0.332590888	0.000828669	0.001199088	0.001669606	NA	NA	NA	NA	NA	NA	108	372.5	153	439	272	355.5	11479.93565	9998.00557
631	6	1.2	NA	NA	24	324	0	65.02682676	247	316	255	2947	92	316	0	0	0	4.958218173	0.000156605	0.000652982	0.000764476	NA	NA	NA	NA	NA	NA	109	372.5	153	439	271	356.5	10233.27374	9938.056895
632	6	1.1	NA	NA	24	324	0	65.02682676	247	316	255	2947	92	316	0	0	0	4.958218173	0.000156605	0.000500936	0.000875014	NA	NA	NA	NA	NA	NA	109	372.5	153	439	271	356.5	8634.780875	8072.590196
633	3	1.1	NA	NA	27	320	0	8.26710867	247	316	255	2958	93	319	0	0	0	6.568514789	0.000644038	0.000753638	0.000949609	NA	NA	NA	NA	NA	NA	101	364	150	439	262.5	370.5	9686.70743	8072.590196
634	3	1.48	17	4	21	323	0	110.1484475	248	316	257	2914	91	312	0	0	1	16.45560461	0.000355625	0.001363132	0.002940311	0	0	0	0	0	0	109	377	153.5	439	271	352	13527.06347	16372.41822
635	3	1	NA	NA	23	325	0	325.8614455	247	316	255	2947	92	316	0	0	0	3.376720291	0.000368978	0.000734118	0.000764476	NA	NA	NA	NA	NA	NA	109	372.5	153	439	271	356.5	6877.221236	6425.209843
636	6	1.1	NA	NA	24	319	0	105.6912096	247	316	255	2947	92	316	0	0	0	3.444498474	0.000500936	0.000652982	0.000767001	NA	NA	NA	NA	NA	NA	109	372.5	153	439	271	356.5	8634.780875	8072.590196
637	6	1.2	NA	NA	24	329	0	262.0046685	247	316	255	2958	93	319	0	0	0	9.956939895	0.000520865	0.000641413	0.001073552	NA	NA	NA	NA	NA	NA	101	364	150	439	262.5	370.5	10233.27374	9938.056895
638	2	0.68	12	10	22	310	0	98.89105407	248	316	257	2914	91	312	0	0	1	20.23580817	0.000355625	0.001559405	0.002603718	0	0	0	0	0	0	109	377	153.5	439	271	352	3101.905492	2537.333077
639	3	0.6	NA	NA	22	325	0	319.2853723	247	316	255	2947	92	316	0	0	0	3.992728873	0.000368978	0.000406592	0.00078232	NA	NA	NA	NA	NA	NA	109	372.5	153	439	271	356.5	2429.530776	1873.233452
640	2	1.1	NA	NA	20	320	0	231.8139247	247	316	256	2970	94	321	0	0	0	6.01258885	0.000828669	0.001028134	0.001417645	NA	NA	NA	NA	NA	NA	101	368.5	143.5	443.5	271	360.5	7227.205851	8121.285941
641	3	1.2	NA	NA	26	313	0	4.845050607	247	316	256	2987	95	324	0	0	0	5.598371449	0.00086041	0.001440127	0.001544668	0	0	0	0	0	0	139.5	405.5	145.5	439	286.5	306.5	11064.77042	9998.00557
642	0	2	NA	NA	25	321	0	337.8626075	247	316	255	2947	92	316	0	0	0	7.508659334	0.000498207	0.00078232	0.001046137	NA	NA	NA	NA	NA	NA	109	372.5	153	439	271	356.5	28864.67205	33373.45847
643	4	1	NA	NA	23	327	0	318.0953473	247	316	255	2947	92	316	0	0	0	5.31080783	0.000406592	0.000498207	0.000764476	NA	NA	NA	NA	NA	NA	109	372.5	153	439	271	356.5	6877.221236	6425.209843
644	3	1.4	NA	NA	26	332	0	202.1381392	247	316	255	2958	93	319	0	0	0	7.508698689	0.00054231	0.000615907	0.000641413	NA	NA	NA	NA	NA	NA	101	364	150	439	262.5	370.5	14949.35795	14347.47088
645	4	1.2	NA	NA	28	322	0	40.7167137	247	316	256	2970	94	321	0	0	0	3.992853573	0.000828242	0.001028134	0.001104609	NA	NA	NA	NA	NA	NA	101	368.5	143.5	443.5	271	360.5	11894.73192	9998.00557
646	4	0.9	NA	NA	23	331	0	13.20886591	247	316	255	2958	93	319	0	0	0	6.202940525	0.000520865	0.000722507	0.00078761	NA	NA	NA	NA	NA	NA	101	364	150	439	262.5	370.5	5598.792523	4989.241344
647	6	1.4	NA	NA	23	314	0	145.8611333	247	316	255	2947	92	316	0	0	0	1.689833713	0.000450795	0.000767001	0.000875014	NA	NA	NA	NA	NA	NA	109	372.5	153	439	271	356.5	13263.40164	14347.47088
648	6	1.7	NA	NA	24	317	0	0	248	317	257	2993	95	325	0	0	0	1.398769007	0.00175744	0.002010393	0.002042006	0	0	0	0	0	0	100.5	368.5	133.5	443	261	370.5	20197.10364	22875.4574
649	4	1.1	NA	NA	26	323	0	231.8127952	247	316	255	2958	93	319	0	0	0	6.012439252	0.000387981	0.00054231	0.001054513	NA	NA	NA	NA	NA	NA	101	364	150	439	262.5	370.5	9336.393265	8072.590196
650	1	0.9	NA	NA	27	315	0	288.1428672	248	317	257	2993	95	325	0	0	0	0.74878158	0.000931447	0.00257026	0.002934197	0	0	0	0	0	0	100.5	368.5	133.5	443	261	370.5	6547.251741	5019.337611
651	4	1.2	NA	NA	24	318	0	189.1231647	247	316	255	2947	92	316	0	0	0	4.477938227	0.000450795	0.001217792	0.001270821	NA	NA	NA	NA	NA	NA	109	372.5	153	439	271	356.5	10233.27374	9938.056895
652	3	1.1	NA	NA	25	322	0	35.15163537	247	316	256	2970	94	321	0	0	0	3.702217532	0.00056236	0.001375124	0.001375324	NA	NA	NA	NA	NA	NA	101	368.5	143.5	443.5	271	360.5	8985.755502	8121.285941
653	3	1.1	NA	NA	24	327	0	101.1247274	247	316	255	2958	93	319	0	0	0	1.208320404	0.000387981	0.000615907	0.000675368	NA	NA	NA	NA	NA	NA	101	364	150	439	262.5	370.5	8634.780875	8072.590196
654	3	1.11	NA	NA	21	375	0	126.4720605	245	317	254	2249	52	200	0	0	0	4.696634705	0.000317238	0.000520247	0.000541208	0	0	0	0	0	0	100.5	302	87.5	513	235	462.5	7714.772324	7428.361984
655	3	0.9	NA	NA	23	324	0	58.42908341	247	316	255	2958	93	319	0	0	0	4.444752257	0.000722507	0.00090363	0.001083	NA	NA	NA	NA	NA	NA	101	364	150	439	262.5	370.5	5598.792523	4989.241344
656	4	2.16	NA	NA	30	373	0	45.41522522	245	317	254	2249	52	200	0	0	0	0.996423087	0.000317238	0.000342756	0.000651614	0	0	0	0	0	0	100.5	302	87.5	513	235	462.5	40076.5838	36021.04775
657	2	0.7	NA	NA	22	318	0	249.2872338	247	316	256	2987	95	324	0	0	0	3.292744648	0.000580939	0.00086041	0.001006028	0	0	0	0	0	0	139.5	405.5	145.5	439	286.5	306.5	3282.483398	2738.120971
658	1	0.9	NA	NA	20	319	0	38.3473053	247	316	256	2970	94	321	0	0	0	2.67390273	0.00056236	0.000845696	0.001104609	NA	NA	NA	NA	NA	NA	101	368.5	143.5	443.5	271	360.5	4884.873052	5019.337611
659	2	1.2	NA	NA	20	324	0	296.1779085	247	316	256	2970	94	321	0	0	0	1.056977574	0.000589847	0.000828242	0.000845696	NA	NA	NA	NA	NA	NA	101	368.5	143.5	443.5	271	360.5	8565.124806	9998.00557
660	3	1	NA	NA	28	309	0	330.5274375	248	317	257	2993	95	325	0	0	0	4.809693131	0.000931447	0.001758343	0.00208974	0	0	0	0	0	0	100.5	368.5	133.5	443	261	370.5	8332.836608	6463.968207
661	3	1.3	NA	NA	24	313	0	211.3948646	247	316	256	2978	94	322	0	0	0	5.446867733	0.001714246	0.001787646	0.001814475	NA	NA	NA	NA	NA	NA	108	372.5	153	439	272	355.5	11963.82972	12100.32892
662	6	1.1	NA	NA	23	313	0	18.73045877	248	316	256	2987	95	325	0	0	0	5.156527948	0.000431167	0.000529506	0.0006572	0	0	0	0	0	0	108	364	145.5	439	261	371	8283.454994	8121.285941
663	6	0.9	NA	NA	23	325	0	171.7329174	247	316	255	2958	93	319	0	0	0	1.648905317	0.000507351	0.000675368	0.00090363	NA	NA	NA	NA	NA	NA	101	364	150	439	262.5	370.5	5598.792523	4989.241344
664	5	1	NA	NA	24	321	0	328.602847	248	316	256	2987	95	325	0	0	0	5.44699971	0.000412575	0.000606901	0.000669037	0	0	0	0	0	0	108	364	145.5	439	261	371	7168.904574	6463.968207
665	3	1.72	NA	NA	21	374	0	94.33565083	245	317	254	2249	52	200	0	0	0	6.145033299	0.000342756	0.000541208	0.000553336	0	0	0	0	0	0	100.5	302	87.5	513	235	462.5	18138.61771	21050.0902
666	3	1.3	NA	NA	26	324	0	164.1032952	247	316	256	2970	94	321	0	0	0	6.038699471	0.000589847	0.001197177	0.001417645	NA	NA	NA	NA	NA	NA	101	368.5	143.5	443.5	271	360.5	12935.94138	12100.32892
667	5	1.3	NA	NA	28	322	0	123.2412614	247	316	256	2987	95	324	0	0	0	3.398985456	0.001018788	0.001029375	0.001137574	0	0	0	0	0	0	139.5	405.5	145.5	439	286.5	306.5	13906.25824	12100.32892
668	3	1.53	NA	NA	21	365	0	148.2565836	245	317	254	2249	52	200	0	0	0	11.1007677	0.000302688	0.000349757	0.000520247	0	0	0	0	0	0	100.5	302	87.5	513	235	462.5	14433.45599	15952.81567
669	2	1	NA	NA	20	310	0	239.4660638	248	316	256	2987	95	325	0	0	0	1.376618004	0.00025632	0.000431167	0.000650812	0	0	0	0	0	0	108	364	145.5	439	261	371	6000.285338	6463.968207
670	4	1.2	NA	NA	28	317	0	39.7682319	247	316	256	2987	95	324	0	0	0	3.333199985	0.000432972	0.000580939	0.001029375	0	0	0	0	0	0	139.5	405.5	145.5	439	286.5	306.5	11894.73192	9998.00557
671	4	0.9	NA	NA	23	316	0	358.2344203	247	316	256	2989	95	324	0	0	0	7.652581236	0.000269943	0.000412575	0.0006572	0	0	0	0	0	0	101	368.5	138	443	268	363.5	5598.792523	5019.337611
672	3	0.6	NA	NA	24	312	0	355.154707	247	316	256	2989	95	324	0	0	0	5.598373444	0.000269943	0.000529506	0.000606901	0	0	0	0	0	0	101	368.5	138	443	268	363.5	2644.868232	1884.533233
673	3	1.11	NA	NA	21	363	0	260.6714584	244	318	253	2249	52	200	0	0	0	2.874588899	0.000263002	0.000349757	0.000413237	0	0	0	0	0	0	101	314	87.5	503	230.5	460.5	7714.772324	7428.361984
674	3	1.21	NA	NA	21	363	0	117.3059873	244	318	253	2249	52	200	0	0	0	5.573550305	0.000263002	0.000302688	0.000637311	0	0	0	0	0	0	101	314	87.5	503	230.5	460.5	9129.55695	9128.152333
675	3	0.9	NA	NA	20	310	0	239.4660638	247	316	256	2989	95	324	0	0	0	1.376618004	0.00025632	0.000659155	0.000706637	0	0	0	0	0	0	101	368.5	138	443	268	363.5	4884.873052	5019.337611
676	3	0.9	NA	NA	24	324	0	153.0447814	247	316	256	2949	92	316	0	0	0	1.046258716	0.000507351	0.000552558	0.000635768	NA	NA	NA	NA	NA	NA	109	368.5	150	443	261	370.5	5836.25391	4989.241344
677	6	1	NA	NA	24	313	0	309.758644	247	316	256	2949	92	316	0	0	0	4.003944721	0.000452262	0.000593623	0.000725782	NA	NA	NA	NA	NA	NA	109	368.5	150	443	261	370.5	7168.904574	6425.209843
678	4	1.59	NA	NA	21	365	0	320.6021541	244	318	253	2249	52	200	0	0	0	6.310965587	0.000413237	0.000420677	0.000659331	0	0	0	0	0	0	101	314	87.5	503	230.5	460.5	15558.93426	17476.20144
679	2	0.7	NA	NA	23	315	0	125.0757012	247	315	256	2996	95	325	0	0	0	2.027962901	0.000640447	0.00073544	0.001152588	0	0	0	0	0	0	109	368.5	143.5	439	271	360.5	3428.028072	2738.120971
680	4	1.4	NA	NA	28	318	0	7.246060615	247	316	256	2978	94	322	0	0	0	3.755440081	0.000432972	0.001006028	0.001137574	0	0	0	0	0	0	121	382.5	138.5	443.5	281	335	16070.69992	14434.01817
681	3	1	NA	NA	22	324	0	320.8660371	247	316	256	2949	92	316	0	0	0	8.944898419	0.000452262	0.000696518	0.000876672	NA	NA	NA	NA	NA	NA	109	368.5	150	443	261	370.5	6585.233276	6425.209843
682	6	1.2	NA	NA	24	322	0	212.9121397	247	316	256	2949	92	316	0	0	0	6.087543187	0.000426597	0.000456228	0.000521862	NA	NA	NA	NA	NA	NA	109	368.5	150	443	261	370.5	10233.27374	9938.056895
683	3	0.99	17	5	22	321	0	204.106862	247	316	256	2914	91	312	0	0	0	6.360093327	0.000355563	0.001003197	0.001491421	0	0	0	0	0	0	109	372.5	153.5	446.5	271	356.5	6457.301489	6272.214465
684	3	1	NA	NA	24	324	0	172.7545519	247	316	256	2949	92	316	0	0	0	3.755434991	0.000443762	0.000552558	0.001032473	NA	NA	NA	NA	NA	NA	109	368.5	150	443	261	370.5	7168.904574	6425.209843
685	4	0.51	NA	NA	24	371	0	9.10148722	244	318	253	2249	52	200	0	0	0	4.4776676	0.000420677	0.0005608	0.000662349	0	0	0	0	0	0	101	314	87.5	503	230.5	460.5	1925.882484	1135.918617
686	2	0.6	NA	NA	25	320	0	185.8074904	247	316	256	2949	92	316	0	0	0	4.677132036	0.000443762	0.000635768	0.001118302	NA	NA	NA	NA	NA	NA	109	368.5	150	443	261	370.5	2752.373177	1873.233452
687	6	1.1	NA	NA	24	326	0	18.72792668	247	316	256	2949	92	316	0	0	0	0.738590208	0.000456228	0.000550019	0.000770374	NA	NA	NA	NA	NA	NA	109	368.5	150	443	261	370.5	8634.780875	8072.590196
688	3	1.05	12	8	20	314	0	160.8167013	247	316	256	2914	91	312	0	0	0	18.13251022	0.000355563	0.000804523	0.00132974	0	0	0	0	0	0	109	372.5	153.5	446.5	271	356.5	6599.840123	7222.043456
689	2	1.1	NA	NA	26	318	0	96.23478649	247	316	256	2935	92	315	0	0	0	4.286061229	0.000498895	0.000902801	0.001058499	NA	NA	NA	NA	NA	NA	108	371.5	153	437.5	268	360.5	9336.393265	8072.590196
690	5	1.6	NA	NA	22	313	0	198.7307945	247	315	256	2996	95	325	0	0	0	1.476960084	0.000136297	0.00058597	0.000640447	0	0	0	0	0	0	109	368.5	143.5	439	271	360.5	16482.13133	19816.6834
691	3	1.1	NA	NA	23	313	0	288.1431395	247	315	256	2996	95	325	0	0	0	1.497285767	0.000136297	0.000452383	0.00073544	0	0	0	0	0	0	109	368.5	143.5	439	271	360.5	8283.454994	8121.285941
692	2	0.95	NA	NA	26	323	0	225.486236	247	316	256	2958	93	319	0	0	0	1.330132982	0.000645849	0.000934756	0.001170558	NA	NA	NA	NA	NA	NA	109	358.5	145.5	449	268	366.5	7012.891064	5715.509119
693	3	1	NA	NA	24	323	0	267.914484	247	316	256	2949	92	316	0	0	0	6.380949753	0.000238053	0.000521862	0.000696518	NA	NA	NA	NA	NA	NA	109	368.5	150	443	261	370.5	7168.904574	6425.209843
694	4	1.2	NA	NA	24	318	0	55.32049899	247	316	256	2935	92	315	0	0	0	7.738934852	0.001060871	0.001139478	0.00121713	NA	NA	NA	NA	NA	NA	108	371.5	153	437.5	268	360.5	10233.27374	9938.056895
695	4	0.9	NA	NA	25	323	0	267.914484	247	316	256	2949	92	316	0	0	0	6.380949753	0.000238053	0.000426597	0.000550019	NA	NA	NA	NA	NA	NA	109	368.5	150	443	261	370.5	6073.477885	4989.241344
696	4	1.4	NA	NA	27	317	0	85.67473073	247	316	256	2935	92	315	0	0	0	3.088745315	0.000498895	0.001212735	0.001339956	NA	NA	NA	NA	NA	NA	108	371.5	153	437.5	268	360.5	15510.27818	14347.47088
697	6	1.2	NA	NA	26	313	0	245.9230514	247	315	256	2996	95	325	0	0	0	2.855422171	0.000776312	0.000998523	0.001228114	0	0	0	0	0	0	109	368.5	143.5	439	271	360.5	11064.77042	9998.00557
698	5	1.1	NA	NA	23	320	0	360	247	315	256	2996	95	325	0	0	0	4.653232291	0.000692962	0.000832022	0.001271161	0	0	0	0	0	0	109	368.5	143.5	439	271	360.5	8283.454994	8121.285941
699	3	1.4	NA	NA	22	314	0	219.7701609	247	315	256	2996	95	325	0	0	0	3.33329317	0.000452383	0.00058597	0.000832022	0	0	0	0	0	0	109	368.5	143.5	439	271	360.5	12700.27397	14434.01817
700	6	2	NA	NA	28	317	0	157.8600235	247	316	256	2978	94	322	0	0	0	2.515742256	0.001425748	0.001767448	0.001905352	0	0	0	0	0	0	121	382.5	138.5	443.5	281	335	32240.62244	33574.77495
701	3	0.7	NA	NA	25	319	0	56.75744737	247	316	256	2958	93	319	0	0	0	3.398868857	0.000615313	0.000966832	0.001170558	NA	NA	NA	NA	NA	NA	109	358.5	145.5	449	268	366.5	3718.668373	2738.120971
702	10	1.3	NA	NA	28	312	0	116.1763811	247	316	256	2978	94	322	0	0	0	3.168231395	0.00121244	0.001459568	0.00175821	0	0	0	0	0	0	121	382.5	138.5	443.5	281	335	13906.25824	12100.32892
703	5	1.8	NA	NA	23	317	0	64.6703367	247	316	256	2989	95	324	0	0	0	7.049496781	0.000971634	0.001226031	0.00134203	0	0	0	0	0	0	101	368.5	138	443	268	363.5	21662.31793	26185.26444
704	3	1.5	NA	NA	26	316	0	81.39816835	247	316	256	2935	92	315	0	0	0	6.211539757	0.000822397	0.000831472	0.000902801	NA	NA	NA	NA	NA	NA	108	371.5	153	437.5	268	360.5	17104.51455	16902.49432
705	2	1.43	NA	NA	21	371	0	12.70589454	244	318	253	2249	52	200	0	0	0	4.294440952	0.0005608	0.000632527	0.000633039	0	0	0	0	0	0	101	314	87.5	503	230.5	460.5	12649.3615	13587.56852
706	4	1.08	NA	NA	21	372	0	214.0746125	244	318	253	2249	52	200	0	0	0	1.688551567	0.000205183	0.000581833	0.000633039	0	0	0	0	0	0	101	314	87.5	503	230.5	460.5	7313.00432	6957.09388
707	7	1.1	NA	NA	22	321	0	173.5521663	247	316	256	2958	93	319	0	0	0	4.216231942	0.000615313	0.000645849	0.000968101	NA	NA	NA	NA	NA	NA	109	358.5	145.5	449	268	366.5	7931.762204	8121.285941
708	3	1.5	NA	NA	26	314	0	225.4899732	247	315	256	2996	95	325	0	0	0	2.659009928	0.000390852	0.000998523	0.001758343	0	0	0	0	0	0	109	368.5	143.5	439	271	360.5	17104.51455	17004.4541
709	5	1.3	NA	NA	27	322	0	161.2701191	247	316	256	2978	94	322	0	0	0	10.94450944	0.001150889	0.001195201	0.00121244	0	0	0	0	0	0	121	382.5	138.5	443.5	281	335	13421.31548	12100.32892
710	4	1.3	NA	NA	24	320	0	360	247	316	256	2970	94	321	0	0	0	0.466338689	0.001286356	0.001714246	0.001825055	NA	NA	NA	NA	NA	NA	109	368.5	150	443.5	271	360.5	11963.82972	12100.32892
711	3	1.31	12	8	20	326	0	271.9420269	247	316	256	2910	90	310	0	0	0	6.847889904	0.000364354	0.001324975	0.001578742	0	0	0	0	0	0	111	373.5	150	443.5	271	355.5	10164.48718	12249.30412
712	5	0.95	NA	NA	21	371	0	290.2843687	244	318	253	2249	52	200	0	0	0	4.028906323	0.000205183	0.000579042	0.000632527	0	0	0	0	0	0	101	314	87.5	503	230.5	460.5	5693.366436	5115.915102
713	0	0.51	NA	NA	21	378	0	292.8992164	244	318	253	2249	52	200	0	0	0	8.916057223	0.000579042	0.000581833	0.000837054	0	0	0	0	0	0	101	314	87.5	503	230.5	460.5	1690.556317	1135.918617
714	3	1	NA	NA	24	316	0	341.2690749	247	315	256	2996	95	325	0	0	0	2.214828827	0.000390852	0.000776312	0.002003642	0	0	0	0	0	0	109	368.5	143.5	439	271	360.5	7168.904574	6463.968207
715	3	1.43	NA	NA	21	394	0	126.4716734	244	318	253	2249	52	200	0	0	0	2.352290261	0.000409005	0.000686475	0.000812042	0	0	0	0	0	0	101	314	87.5	503	230.5	460.5	12649.3615	13587.56852
716	3	0.97	17	4	21	311	0	186.0056226	247	316	256	2914	91	312	0	0	0	13.35170623	0.000529213	0.000804523	0.000857578	0	0	0	0	0	0	109	372.5	153.5	446.5	271	356.5	5929.677646	5972.539567
717	2	0.7	NA	NA	24	305	0	38.34501476	247	316	256	2935	92	315	0	0	0	2.673818293	0.000831472	0.001190426	0.001378318	NA	NA	NA	NA	NA	NA	108	371.5	153	437.5	268	360.5	3573.420904	2721.703024
718	10	1.6	NA	NA	26	321	0	117.6690784	247	316	256	2978	94	322	0	0	0	7.982149665	0.001195201	0.001509841	0.00172438	0	0	0	0	0	0	121	382.5	138.5	443.5	281	335	19400.94218	19816.6834
719	2	0.9	NA	NA	26	294	0	137.8785231	248	315	256	3003	96	327	0	0	0	11.17342018	0.000912917	0.001064775	0.002291311	0	0	0	0	0	0	109	373	138.5	439	281	346	6310.474173	5046.511472
720	6	1.6	NA	NA	27	320	0	344.8249523	247	316	256	2958	93	319	0	0	1	7.209672389	0.000595214	0.000811967	0.001484189	NA	NA	NA	NA	NA	NA	109	358.5	145.5	449	268	366.5	20128.8919	19816.6834
721	4	0.73	NA	NA	24	390	0	16.61591491	244	318	253	2249	52	200	0	0	0	4.129536493	0.000166769	0.000406177	0.000757409	0	0	0	0	0	0	101	314	87.5	503	230.5	460.5	3878.457372	2712.58226
722	3	1.2	15	7	22	326	0	159.1251659	247	316	256	2910	90	310	0	0	0	3.986435177	0.000364354	0.001209305	0.001459629	0	0	0	0	0	0	111	373.5	150	443.5	271	355.5	9400.110446	9938.056895
723	2	0.7	NA	NA	22	315	0	63.8245898	247	315	256	2996	95	325	0	0	0	1.057071317	0.000692962	0.00102032	0.001442594	0	0	0	0	0	0	109	368.5	143.5	439	271	360.5	3282.483398	2738.120971
724	3	1.37	NA	NA	21	394	0	11.47089278	244	318	253	2249	52	200	0	0	0	1.189463484	0.000409005	0.000523004	0.00095823	0	0	0	0	0	0	101	314	87.5	503	230.5	460.5	11634.05751	12271.09734
725	4	0.8	NA	NA	21	392	0	57.14821482	244	318	253	2249	52	200	0	0	0	8.112319159	0.000166769	0.000471559	0.000686475	0	0	0	0	0	0	101	314	87.5	503	230.5	460.5	4070.84263	3383.518377
726	6	1.3	NA	NA	28	321	0	335.1874803	247	316	256	2958	93	319	0	0	0	2.823491163	0.00089873	0.000941737	0.000966832	NA	NA	NA	NA	NA	NA	109	358.5	145.5	449	268	366.5	13906.25824	12100.32892
727	3	1.21	17	5	22	312	0	192.2940789	247	316	256	2914	91	312	0	0	1	6.652072492	0.002654083	0.003089934	0.003189986	0	0	0	0	0	0	109	372.5	153.5	446.5	271	356.5	9553.625366	10136.83965
728	3	1.5	NA	NA	25	305	0	96.23479968	247	316	256	2935	92	315	0	0	0	8.5246657	0.000822397	0.001058499	0.001190426	NA	NA	NA	NA	NA	NA	108	371.5	153	437.5	268	360.5	16462.13708	16902.49432
729	12	1.1	NA	NA	27	325	0	171.7325431	247	316	256	2970	94	321	0	0	0	1.648906881	0.00089873	0.001286356	0.001386474	NA	NA	NA	NA	NA	NA	109	368.5	150	443.5	271	360.5	9686.70743	8121.285941
730	4	1.3	NA	NA	25	321	0	175.5262984	247	316	256	2958	93	319	0	0	0	3.037682814	0.000934756	0.000968101	0.001281231	NA	NA	NA	NA	NA	NA	109	358.5	145.5	449	268	366.5	12450.11892	12100.32892
731	6	1.1	NA	NA	23	305	0	125.4507709	247	316	256	2935	92	315	0	0	0	8.382161057	0.000316571	0.000592765	0.000921673	NA	NA	NA	NA	NA	NA	108	371.5	153	437.5	268	360.5	8283.454994	8072.590196
732	8	2	NA	NA	28	321	0	116.176939	247	316	256	2978	94	322	0	0	0	4.220883314	0.001583778	0.001646859	0.001693266	0	0	0	0	0	0	121	382.5	138.5	443.5	281	335	32240.62244	33574.77495
733	3	0.9	NA	NA	23	313	0	151.2927871	247	316	256	2935	92	315	0	0	0	16.78325263	0.000490355	0.000944014	0.001423733	NA	NA	NA	NA	NA	NA	108	371.5	153	437.5	268	360.5	5598.792523	4989.241344
734	2	0.9	NA	NA	24	320	0	42.9934974	247	316	256	2935	92	315	0	0	0	7.606015271	0.000490355	0.000676209	0.00093348	NA	NA	NA	NA	NA	NA	108	371.5	153	437.5	268	360.5	5836.25391	4989.241344
735	3	1.1	NA	NA	24	315	0	138.0923068	247	316	256	2970	94	321	0	0	0	5.311059315	0.000664906	0.000909207	0.001005547	0	0	0	0	0	0	109	368.5	150	443.5	271	360.5	8634.780875	8121.285941
736	3	1	NA	NA	24	305	0	314.5162089	247	316	256	2935	92	315	0	0	0	2.32677003	0.000589292	0.001378318	0.002191077	NA	NA	NA	NA	NA	NA	108	371.5	153	437.5	268	360.5	7168.904574	6425.209843
737	2	1.18	NA	NA	21	390	0	164.5325839	244	318	253	2249	52	200	0	0	0	5.307379394	0.000356168	0.000406177	0.000471559	0	0	0	0	0	0	101	314	87.5	503	230.5	460.5	8692.933103	8597.198646
738	3	1.5	NA	NA	24	308	0	57.07716101	247	316	256	2935	92	315	0	0	0	11.42939767	0.000353136	0.000592765	0.000658903	NA	NA	NA	NA	NA	NA	108	371.5	153	437.5	268	360.5	15819.14246	16902.49432
739	4	1.2	NA	NA	23	301	0	31.39228192	248	316	257	2917	91	312	0	0	0	1.365537811	0.000589292	0.001956878	0.00275532	NA	NA	NA	NA	NA	NA	101	368	163.5	443.5	261.5	370.5	9816.909511	9938.056895
740	4	1.37	15	7	22	321	0	184.4730318	247	316	256	2914	91	312	0	0	0	11.98423504	0.000414799	0.000529213	0.00068117	0	0	0	0	0	0	109	372.5	153.5	446.5	271	356.5	12174.46011	13627.0892
741	2	0.9	NA	NA	25	286	0	325.8553	248	315	256	3003	96	327	0	0	0	3.376965332	0.000239209	0.000912917	0.00141204	0	0	0	0	0	0	109	373	138.5	439	281	346	6073.477885	5046.511472
742	3	1.2	NA	NA	24	306	0	78.87492541	247	316	256	2935	92	315	0	0	0	9.577485497	0.000316571	0.000353136	0.000623527	NA	NA	NA	NA	NA	NA	108	371.5	153	437.5	268	360.5	10233.27374	9938.056895
743	5	1.34	17	3	20	320	0	197.5157985	247	316	256	2910	90	310	0	0	0	7.054961606	0.00250192	0.002564184	0.002787559	0	0	0	0	0	0	111	373.5	150	443.5	271	355.5	10623.81427	12927.74821
744	4	1.2	NA	NA	26	324	0	40.28405644	247	316	256	2958	93	319	0	0	0	3.662957494	0.000459045	0.000595214	0.0008963	NA	NA	NA	NA	NA	NA	109	358.5	145.5	449	268	366.5	11064.77042	9998.00557
745	5	1.3	NA	NA	25	311	0	180	247	316	256	2989	95	324	0	0	0	0.932615601	0.000785875	0.001482857	0.001674052	0	0	0	0	0	0	101	368.5	138	443	268	363.5	12450.11892	12100.32892
746	4	1.4	NA	NA	21	392	0	52.24596774	244	318	253	2249	52	200	0	0	0	8.319389367	0.000442001	0.000523004	0.00059905	0	0	0	0	0	0	101	314	87.5	503	230.5	460.5	12136.53143	12919.79594
747	5	1.2	NA	NA	26	317	0	69.28695016	247	316	256	2970	94	321	0	0	0	3.292701632	0.000372924	0.000664906	0.001199222	0	0	0	0	0	0	109	368.5	150	443.5	271	360.5	11064.77042	9998.00557
748	1	1.24	NA	NA	21	394	0	327.1512661	244	318	253	2249	52	200	0	0	0	3.050207123	0.00045127	0.000528266	0.000568016	0	0	0	0	0	0	101	314	87.5	503	230.5	460.5	9576.609718	9677.330861
749	3	1	NA	NA	20	290	0	308.0028846	248	315	256	3003	96	327	0	0	0	11.57983989	0.000239209	0.001064775	0.001374612	0	0	0	0	0	0	109	373	138.5	439	281	346	6000.285338	6498.963058
750	4	1.24	NA	NA	22	385	0	150.1667628	244	318	253	2249	52	200	0	0	0	12.17787008	0.000356168	0.000361448	0.000568016	0	0	0	0	0	0	101	314	87.5	503	230.5	460.5	10021.44376	9677.330861
751	6	1.2	NA	NA	28	326	0	266.8737974	247	316	256	2978	94	322	0	0	0	8.488640133	0.000460492	0.001004448	0.001150889	0	0	0	0	0	0	121	382.5	138.5	443.5	281	335	11894.73192	9998.00557
752	4	0.7	NA	NA	20	319	0	99.84325459	247	316	256	2949	92	316	0	0	0	4.084960867	0.000705698	0.001064495	0.001408058	NA	NA	NA	NA	NA	NA	109	368.5	150	443	261	370.5	2990.909536	2721.703024
753	1	0.8	NA	NA	18	320	0	109.910674	247	316	256	2970	94	321	0	0	0	4.78169927	0.000909207	0.001244573	0.001425317	0	0	0	0	0	0	109	368.5	150	443.5	271	360.5	3502.22664	3780.072529
754	2	1.1	NA	NA	26	303	0	291.0394343	248	315	256	3003	96	327	0	0	0	5.825275639	0.001374612	0.00141204	0.002291311	0	0	0	0	0	0	109	373	138.5	439	281	346	9336.393265	8165.253236
755	6	1.4	NA	NA	26	317	0	309.3286064	247	316	256	2958	93	319	0	0	0	3.67413791	0.000459045	0.000811967	0.001018819	NA	NA	NA	NA	NA	NA	109	358.5	145.5	449	268	366.5	14949.35795	14434.01817
756	3	1.04	12	9	21	315	0	188.9894012	247	316	256	2914	91	312	0	0	0	10.50405159	0.000269119	0.000414799	0.000857578	0	0	0	0	0	0	109	372.5	153.5	446.5	271	356.5	6793.627611	7058.406395
757	1	0.9	NA	NA	25	323	0	261.1760364	247	316	256	2958	93	319	0	0	0	4.550560102	0.000843992	0.000941737	0.00141153	NA	NA	NA	NA	NA	NA	109	358.5	145.5	449	268	366.5	6073.477885	5019.337611
758	2	1.1	NA	NA	27	321	0	215.9998619	247	316	256	2970	94	321	0	0	0	2.016699896	0.000372924	0.000901974	0.001005547	0	0	0	0	0	0	109	368.5	150	443.5	271	360.5	9686.70743	8121.285941
759	3	1.59	NA	NA	21	391	0	156.4990048	244	318	253	2249	52	200	0	0	0	10.55798085	0.000361448	0.00045127	0.000676089	0	0	0	0	0	0	101	314	87.5	503	230.5	460.5	15558.93426	17476.20144
760	3	1.27	18	2	20	332	0	15.50143978	247	316	256	2910	90	310	0	0	0	5.308247587	0.000254395	0.000366547	0.001209305	0	0	0	0	0	0	111	373.5	150	443.5	271	355.5	9567.462456	11376.96433
761	3	2.1	NA	NA	30	389	0	354.3922226	244	318	253	2249	52	200	0	0	0	7.224635055	0.000158493	0.000528266	0.000678663	0	0	0	0	0	0	101	314	87.5	503	230.5	460.5	37932.28767	33711.3386
762	3	1.5	NA	NA	26	307	0	14.98381688	247	316	256	2935	92	315	0	0	0	4.576495486	0.000676209	0.000887896	0.000944014	NA	NA	NA	NA	NA	NA	108	371.5	153	437.5	268	360.5	17104.51455	16902.49432
763	4	1.11	NA	NA	21	377	0	106.697368	244	318	253	2249	52	200	0	0	0	5.662410476	0.000526409	0.000723432	0.000730083	0	0	0	0	0	0	101	314	87.5	503	230.5	460.5	7714.772324	7428.361984
764	2	0.89	NA	NA	21	388	0	45.41568787	244	318	253	2249	52	200	0	0	0	9.866616238	0.000224321	0.000442001	0.000723432	0	0	0	0	0	0	101	314	87.5	503	230.5	460.5	5012.587332	4373.69211
765	2	1.02	18	4	22	316	0	194.2647485	247	316	256	2914	91	312	0	0	0	7.653120314	0.000269119	0.00068117	0.000829599	0	0	0	0	0	0	109	372.5	153.5	446.5	271	356.5	6844.767477	6737.551359
766	0	1.2	NA	NA	23	306	0	320.8667253	247	316	256	2935	92	315	0	0	0	8.944812415	0.000439693	0.000623527	0.000658903	NA	NA	NA	NA	NA	NA	108	371.5	153	437.5	268	360.5	9816.909511	9938.056895
767	2	1.08	NA	NA	21	391	0	55.51377304	244	318	253	2249	52	200	0	0	0	9.386909385	0.000351454	0.000394458	0.000742825	0	0	0	0	0	0	101	314	87.5	503	230.5	460.5	7313.00432	6957.09388
768	4	1.2	NA	NA	26	316	0	38.04044736	247	316	256	2970	94	321	0	0	0	7.651897656	0.000901974	0.001199222	0.001863984	0	0	0	0	0	0	109	368.5	150	443.5	271	360.5	11064.77042	9998.00557
769	4	1.53	NA	NA	21	379	0	22.91652539	244	318	253	2249	52	200	0	0	0	11.97402857	0.000224321	0.000526409	0.00059905	0	0	0	0	0	0	101	314	87.5	503	230.5	460.5	14433.45599	15952.81567
770	2	1.02	NA	NA	21	389	0	74.27275029	244	318	253	2249	52	200	0	0	0	3.436822182	0.000158493	0.000570032	0.000602066	0	0	0	0	0	0	101	314	87.5	503	230.5	460.5	6540.940439	6067.117296
771	1	0.4	NA	NA	20	325	0	127.4027404	247	316	256	2978	94	322	0	0	0	2.685197794	0.000460492	0.000545183	0.00152546	0	0	0	0	0	0	121	382.5	138.5	443.5	281	335	1003.212665	700.6345355
772	4	1.43	NA	NA	21	391	0	132.4644617	244	318	253	2249	52	200	0	0	0	8.907310663	0.000351454	0.000457503	0.001091258	0	0	0	0	0	0	101	314	87.5	503	230.5	460.5	12649.3615	13587.56852
773	6	1.43	12	10	22	329	0	56.23084841	247	316	256	2910	90	310	0	0	0	7.094896435	0.00024299	0.000254395	0.001459629	0	0	0	0	0	0	111	373.5	150	443.5	271	355.5	13236.92503	15089.03426
774	2	1.11	NA	NA	21	376	0	301.1354307	244	318	253	2249	52	200	0	0	0	8.505207749	0.000310876	0.000638289	0.001343313	0	0	0	0	0	0	101	314	87.5	503	230.5	460.5	7714.772324	7428.361984
775	3	1.4	NA	NA	26	327	0	82.99423251	247	316	256	2989	95	324	0	0	0	7.602066531	0.0003792	0.001240452	0.001433823	0	0	0	0	0	0	101	368.5	138	443	268	363.5	14949.35795	14434.01817
776	12	1.2	NA	NA	26	317	0	321.2358832	247	316	256	2958	93	319	0	0	0	5.663340341	0.000843992	0.001281231	0.001309584	NA	NA	NA	NA	NA	NA	109	358.5	145.5	449	268	366.5	11064.77042	9998.00557
777	0	1.3	NA	NA	26	324	0	341.2715899	247	316	256	2958	93	319	0	0	0	6.618108151	0.000245082	0.0008963	0.001018819	NA	NA	NA	NA	NA	NA	109	358.5	145.5	449	268	366.5	12935.94138	12100.32892
778	4	1	NA	NA	22	313	0	215.1538264	247	316	256	2989	95	324	0	0	0	3.702316952	0.000785875	0.000921503	0.001240452	0	0	0	0	0	0	101	368.5	138	443	268	363.5	6585.233276	6463.968207
779	2	1.52	18	3	21	329	0	56.23084841	247	316	256	2910	90	310	0	0	0	7.094896435	0.00024299	0.000366547	0.001461145	0	0	0	0	0	0	111	373.5	150	443.5	271	355.5	14249.88446	17442.18509
780	2	1	NA	NA	27	322	0	317.8841619	247	316	256	2949	92	316	0	0	0	5.63983571	0.000941276	0.001064495	0.00198126	NA	NA	NA	NA	NA	NA	109	368.5	150	443	261	370.5	8042.251704	6425.209843
781	2	0.8	NA	NA	24	328	0	45.48580782	247	316	256	2958	93	319	0	0	0	4.646056456	0.000245082	0.001126634	0.001263353	NA	NA	NA	NA	NA	NA	109	358.5	145.5	449	268	366.5	4637.505675	3780.072529
782	3	1.1	NA	NA	28	321	0	188.2670391	247	316	256	2949	92	316	0	0	0	6.56851364	0.000705698	0.000941276	0.001136511	NA	NA	NA	NA	NA	NA	109	368.5	150	443	261	370.5	10036.71027	8072.590196
783	4	1.4	16	7	23	322	0	326.447059	247	316	256	2901	90	309	0	0	1	6.408432926	0.000411175	0.000986416	0.001573948	0	0	0	0	0	0	118	377	145.5	449	281	345	13263.40164	14259.02428
784	3	1.4	NA	NA	26	324	0	54.92311639	247	316	256	2989	95	324	0	0	0	4.050738662	0.0003792	0.000921503	0.001482857	0	0	0	0	0	0	101	368.5	138	443	268	363.5	14949.35795	14434.01817
785	8	1.3	NA	NA	25	324	0	290.2380971	247	316	256	2970	94	321	0	0	0	4.037701078	0.001385021	0.001386474	0.001825055	NA	NA	NA	NA	NA	NA	109	368.5	150	443.5	271	360.5	12450.11892	12100.32892
786	6	1.3	NA	NA	24	307	0	307.9473177	247	316	256	2935	92	315	0	0	0	8.654811454	0.000439693	0.000968252	0.001085923	NA	NA	NA	NA	NA	NA	108	371.5	153	437.5	268	360.5	11963.82972	12027.77458
787	2	1.11	NA	NA	21	378	0	131.9841102	244	318	253	2249	52	200	0	0	0	7.280761254	0.000310876	0.000702787	0.00104322	0	0	0	0	0	0	101	314	87.5	503	230.5	460.5	7714.772324	7428.361984
788	6	1.3	NA	NA	28	322	0	345.7323315	247	316	256	2978	94	322	0	0	0	7.653218311	0.000748709	0.001507768	0.001509841	0	0	0	0	0	0	121	382.5	138.5	443.5	281	335	13906.25824	12100.32892
789	2	1.43	NA	NA	21	386	0	70.72394836	244	318	253	2249	52	200	0	0	0	7.722553866	0.000394458	0.000457503	0.000873591	0	0	0	0	0	0	101	314	87.5	503	230.5	460.5	12649.3615	13587.56852
790	1	1.5	18	6	24	321	0	140.8691758	247	316	256	2910	90	310	0	0	0	5.99000301	0.000125575	0.000829599	0.000862861	0	0	0	0	0	0	111	373.5	150	443.5	271	355.5	15819.14246	16902.49432
791	8	1.7	NA	NA	27	327	0	290.3751454	247	316	256	2978	94	322	0	0	0	11.23889562	0.000621834	0.000909458	0.00092148	0	0	0	0	0	0	121	382.5	138.5	443.5	281	335	22657.60263	22875.4574
792	2	1.31	NA	NA	21	384	0	97.48655229	244	318	253	2249	52	200	0	0	0	7.121537068	0.000515756	0.000544526	0.000570032	0	0	0	0	0	0	101	314	87.5	503	230.5	460.5	10660.22149	11030.41164
793	4	1.3	NA	NA	22	325	0	219.1370793	247	316	256	2978	94	322	0	0	0	5.990531254	0.000545183	0.001004448	0.001433823	0	0	0	0	0	0	121	382.5	138.5	443.5	281	335	10989.76961	12100.32892
794	1	1.42	12	10	22	318	0	125.0830659	247	316	256	2910	90	310	0	0	0	6.062588864	0.000125575	0.000872521	0.000939073	0	0	0	0	0	0	111	373.5	150	443.5	271	355.5	13056.8379	14839.48435
795	2	1.11	NA	NA	21	363	0	38.69473202	244	318	253	2249	52	200	0	0	0	11.20751714	0.000638289	0.000702787	0.000732694	0	0	0	0	0	0	101	314	87.5	503	230.5	460.5	7714.772324	7428.361984
796	2	0.94	13	6	19	320	0	145.8645349	247	316	256	2901	90	309	0	0	1	5.057590324	0.000411175	0.000585192	0.00163291	0	0	0	0	0	0	118	377	145.5	449	281	345	5057.963749	5504.566315
797	2	1.37	NA	NA	21	379	0	101.6559608	244	318	253	2249	52	200	0	0	0	10.2755813	0.000266895	0.000579995	0.000602066	0	0	0	0	0	0	101	314	87.5	503	230.5	460.5	11634.05751	12271.09734
798	3	1.2	NA	NA	25	322	0	157.8612203	247	316	256	2958	93	319	0	0	0	2.515720903	0.001008407	0.001238398	0.001309584	NA	NA	NA	NA	NA	NA	109	358.5	145.5	449	268	366.5	10649.2217	9998.00557
799	2	1.7	NA	NA	28	320	0	331.6974668	247	316	256	2978	94	322	0	0	0	4.492940332	0.000461567	0.000817873	0.000849652	0	0	0	0	0	0	121	382.5	138.5	443.5	281	335	23476.27352	22875.4574
800	2	1.15	NA	NA	21	373	0	114.8824469	244	318	253	2249	52	200	0	0	0	8.797052496	0.000266895	0.000334588	0.000450059	0	0	0	0	0	0	101	314	87.5	503	230.5	460.5	8266.750753	8084.325074
801	6	1.3	NA	NA	28	319	0	14.26744904	247	316	256	2978	94	322	0	0	0	1.924039993	6.74E-05	0.000817873	0.000897254	0	0	0	0	0	0	121	382.5	138.5	443.5	281	335	13906.25824	12100.32892
802	2	0.72	14	8	22	329	0	264.8916842	247	316	256	2910	90	310	0	0	0	2.616973362	0.000969627	0.001634425	0.001688884	0	0	0	0	0	0	111	373.5	150	443.5	271	355.5	3468.040792	2913.565906
803	6	1.8	NA	NA	28	319	0	14.26744904	247	316	256	2978	94	322	0	0	0	1.924039993	6.74E-05	0.000849652	0.000894218	0	0	0	0	0	0	121	382.5	138.5	443.5	281	335	26247.30973	26185.26444
804	3	1.59	NA	NA	21	381	0	57.64154864	244	318	253	2249	52	200	0	0	0	7.793556083	0.000413319	0.000515756	0.000568173	0	0	0	0	0	0	101	314	87.5	503	230.5	460.5	15558.93426	17476.20144
805	8	1.4	NA	NA	27	319	0	266.2500927	247	316	256	2978	94	322	0	0	0	3.560685662	0.000621834	0.00084046	0.001221688	0	0	0	0	0	0	121	382.5	138.5	443.5	281	335	15510.27818	14434.01817
806	2	0.5	NA	NA	20	310	0	40.71511112	247	316	256	2949	92	316	0	0	0	3.99275777	0.000512442	0.000599093	0.000817299	NA	NA	NA	NA	NA	NA	109	368.5	150	443	261	370.5	1550.819852	1201.975633
807	4	0.78	14	5	19	317	0	341.2745045	247	316	256	2901	90	309	0	0	1	0.738579585	0.000585192	0.000986416	0.001586721	0	0	0	0	0	0	118	377	145.5	449	281	345	3513.976126	3513.055376
808	6	1.1	NA	NA	23	319	0	331.9534295	247	316	256	2949	92	316	0	0	0	5.530970214	0.000456793	0.001136511	0.00127598	NA	NA	NA	NA	NA	NA	109	368.5	150	443	261	370.5	8283.454994	8072.590196
809	3	1.24	NA	NA	21	380	0	101.1512125	244	318	253	2249	52	200	0	0	0	8.379401803	0.000155048	0.000413319	0.000450059	0	0	0	0	0	0	101	314	87.5	503	230.5	460.5	9576.609718	9677.330861
810	0	1.24	NA	NA	21	377	0	122.5273871	244	318	253	2249	52	200	0	0	0	9.453557606	0.000155048	0.000334588	0.000568173	0	0	0	0	0	0	101	314	87.5	503	230.5	460.5	9576.609718	9677.330861
811	6	1.2	NA	NA	26	309	0	74.98924842	247	316	256	2949	92	316	0	0	0	2.698861923	0.00044847	0.000512442	0.00055211	NA	NA	NA	NA	NA	NA	109	368.5	150	443	261	370.5	11064.77042	9938.056895
812	6	1.2	NA	NA	24	316	0	357.9913776	247	316	256	2949	92	316	0	0	0	6.735024649	0.000456793	0.000823156	0.000972954	NA	NA	NA	NA	NA	NA	109	368.5	150	443	261	370.5	10233.27374	9938.056895
813	6	1.5	NA	NA	28	325	0	153.0424566	247	316	256	2978	94	322	0	0	0	1.046280301	0.000748709	0.001673265	0.001678409	0	0	0	0	0	0	121	382.5	138.5	443.5	281	335	18387.51347	17004.4541
814	6	1.2	NA	NA	24	319	0	168.5004005	247	316	256	2989	95	324	0	0	0	2.378144388	3.81E-05	0.000326974	0.000659365	0	0	0	0	0	0	101	368.5	138	443	268	363.5	10233.27374	9998.00557
815	5	1	NA	NA	23	319	0	168.5004005	247	316	256	2989	95	324	0	0	0	2.378144388	3.81E-05	0.000310577	0.000642884	0	0	0	0	0	0	101	368.5	138	443	268	363.5	6877.221236	6463.968207
816	8	1.6	NA	NA	28	320	0	67.15251817	247	316	256	2978	94	322	0	0	0	3.598457533	0.000461567	0.000894218	0.000897254	0	0	0	0	0	0	121	382.5	138.5	443.5	281	335	20856.19469	19816.6834
817	1	0.8	NA	NA	26	318	0	346.2061475	247	316	256	2958	93	319	0	0	0	13.6608547	0.000562556	0.000909648	0.001112845	NA	NA	NA	NA	NA	NA	109	358.5	145.5	449	268	366.5	5014.322584	3780.072529
818	0	0.25	NA	NA	14	353	0	260.6714214	244	318	253	2249	52	200	0	0	0	8.566565534	6.57E-05	0.000473431	0.000732694	0	0	0	0	0	0	101	314	87.5	503	230.5	460.5	282.9870014	196.7462935
819	6	1.3	NA	NA	23	319	0	54.92380839	247	316	256	2989	95	324	0	0	0	4.050808102	0.000310577	0.000326974	0.000885796	0	0	0	0	0	0	101	368.5	138	443	268	363.5	11477.05385	12100.32892
820	6	1.7	NA	NA	28	317	0	90	247	316	256	2989	95	324	0	0	0	0	0.000425075	0.001341454	0.001502942	0	0	0	0	0	0	101	368.5	138	443	268	363.5	23476.27352	22875.4574
821	2	1	NA	NA	26	309	0	196.2054736	247	316	256	2989	95	324	0	0	0	3.39553499	0.000425075	0.001579691	0.001652322	0	0	0	0	0	0	101	368.5	138	443	268	363.5	7751.408328	6463.968207
822	3	1.1	NA	NA	22	320	0	275.1068516	247	315	256	2996	95	325	0	0	0	2.617720665	0.000916263	0.002245659	0.002374687	0	0	0	0	0	0	109	368.5	143.5	439	271	360.5	7931.762204	8121.285941
823	1	0.64	NA	NA	21	353	0	260.6714214	244	318	253	2249	52	200	0	0	0	8.566565534	6.57E-05	0.000431648	0.000769008	0	0	0	0	0	0	101	314	87.5	503	230.5	460.5	2633.394769	1972.769273
824	2	1	NA	NA	23	318	0	125.0754415	247	315	256	2996	95	325	0	0	0	2.02797598	0.000523034	0.000580897	0.001325064	0	0	0	0	0	0	109	368.5	143.5	439	271	360.5	6877.221236	6463.968207
825	3	1.37	15	7	22	332	0	237.9635026	247	316	256	2910	90	310	0	0	0	3.074043217	0.000787686	0.00092931	0.000969627	0	0	0	0	0	0	111	373.5	150	443.5	271	355.5	12174.46011	13627.0892
826	6	1.1	NA	NA	24	309	0	283.8097892	247	316	256	2949	92	316	0	0	0	5.840808258	0.000227002	0.00044847	0.000599093	NA	NA	NA	NA	NA	NA	109	368.5	150	443	261	370.5	8634.780875	8072.590196
827	3	1.5	NA	NA	24	322	0	257.2181657	247	315	256	2996	95	325	0	0	0	6.298190622	0.000403633	0.000642884	0.000659365	0	0	0	0	0	0	109	368.5	143.5	439	271	360.5	15819.14246	17004.4541
828	12	2	NA	NA	30	324	0	97.99492708	247	316	256	2970	94	321	0	0	0	5.016593549	0.001385021	0.001619794	0.001862521	NA	NA	NA	NA	NA	NA	109	368.5	150	443.5	271	360.5	34486.3732	33574.77495
829	6	1.1	NA	NA	27	323	0	116.1781023	247	316	256	2958	93	319	0	0	0	3.168038176	0.000828025	0.000856085	0.000909648	NA	NA	NA	NA	NA	NA	109	358.5	145.5	449	268	366.5	9686.70743	8121.285941
830	5	1.45	15	7	22	317	0	275.1084347	247	316	256	2901	90	309	0	0	0	5.222952465	0.000480721	0.00061604	0.001010212	0	0	0	0	0	0	118	377	145.5	449	281	345	13600.70762	15499.10724
831	6	1.41	12	8	20	328	0	314.5173992	247	316	256	2914	91	312	0	0	0	6.621790177	0.000440328	0.000636136	0.000646272	0	0	0	0	0	0	109	372.5	153.5	446.5	271	356.5	11734.04127	14592.29826
832	5	1	NA	NA	24	313	0	308.1876801	247	316	256	2949	92	316	0	0	0	3.014486652	0.000227002	0.00055211	0.000817299	NA	NA	NA	NA	NA	NA	109	368.5	150	443	261	370.5	7168.904574	6425.209843
833	5	1.1	NA	NA	24	319	0	230.674756	247	316	256	2989	95	324	0	0	0	3.674400379	0.000357851	0.000727034	0.001279376	0	0	0	0	0	0	101	368.5	138	443	268	363.5	8634.780875	8121.285941
834	3	1.2	NA	NA	26	313	0	103.3504192	247	316	256	2958	93	319	0	0	0	7.033228898	0.001001855	0.001112845	0.001692839	NA	NA	NA	NA	NA	NA	109	358.5	145.5	449	268	366.5	11064.77042	9998.00557
835	1	0.4	NA	NA	20	295	0	273.3093104	248	316	257	2991	96	326	0	0	1	4.032642376	0.001156077	0.001970192	0.002061965	0	0	0	0	0	0	110.5	378.5	138.5	443	281	340.5	1003.212665	704.4276547
836	3	1.75	NA	NA	21	370	0	244.4183819	244	318	253	2249	52	200	0	0	0	9.102805792	0.000431648	0.000473431	0.000525449	0	0	0	0	0	0	101	314	87.5	503	230.5	460.5	18761.3001	21928.63694
837	1	1.97	NA	NA	21	366	0	294.7001933	244	318	253	2249	52	200	0	0	0	11.55874603	0.000448198	0.000525449	0.000564653	0	0	0	0	0	0	101	314	87.5	503	230.5	460.5	23640.17748	29001.01886
838	2	0.8	NA	NA	25	321	0	225.4857467	247	316	256	2958	93	319	0	0	0	0.332586373	0.001341272	0.001480128	0.001565848	NA	NA	NA	NA	NA	NA	109	358.5	145.5	449	268	366.5	4826.00459	3780.072529
839	2	0.9	NA	NA	23	319	0	190.4787783	247	315	256	2996	95	325	0	0	0	5.202498499	0.001004478	0.001147713	0.001272233	0	0	0	0	0	0	109	368.5	143.5	439	271	360.5	5598.792523	5019.337611
840	3	0.85	NA	NA	26	320	0	82.00489592	247	316	256	2958	93	319	0	0	0	1.675969012	0.000562556	0.000856085	0.001001855	NA	NA	NA	NA	NA	NA	109	358.5	145.5	449	268	366.5	5644.251515	4374.51881
841	3	1.1	NA	NA	24	313	0	116.1750216	247	315	256	2996	95	325	0	0	0	3.168384028	0.000523034	0.000705006	0.000958693	0	0	0	0	0	0	109	368.5	143.5	439	271	360.5	8634.780875	8121.285941
842	2	1	NA	NA	20	317	0	236.7607062	247	315	256	2996	95	325	0	0	0	5.091292213	0.000580897	0.000705006	0.000978105	0	0	0	0	0	0	109	368.5	143.5	439	271	360.5	6000.285338	6463.968207
843	6	1.3	NA	NA	28	319	0	45.48749077	247	316	256	2978	94	322	0	0	0	4.976454291	0.000817851	0.00084046	0.001106411	0	0	0	0	0	0	121	382.5	138.5	443.5	281	335	13906.25824	12100.32892
844	3	1.2	NA	NA	23	322	0	247.9623495	247	315	256	2996	95	325	0	0	0	4.341757659	0.000403633	0.001046413	0.001062161	0	0	0	0	0	0	109	368.5	143.5	439	271	360.5	9816.909511	9998.00557
845	3	1.08	13	7	20	329	0	322.6665919	247	316	256	2910	90	310	0	0	0	2.344746042	0.000594112	0.000608342	0.000633664	0	0	0	0	0	0	111	373.5	150	443.5	271	355.5	6972.926285	7725.872938
846	2	1.2	NA	NA	26	311	0	196.9714295	248	315	256	3003	96	327	0	0	0	4.864110998	0.000511353	0.000588992	0.000636136	0	0	0	0	0	0	109	373	138.5	439	281	346	11064.77042	10052.13311
847	7	1	NA	NA	22	321	0	20.2995754	247	315	256	2996	95	325	0	0	0	5.453019777	0.001114415	0.001308544	0.001482228	0	0	0	0	0	0	109	368.5	143.5	439	271	360.5	6585.233276	6463.968207
848	2	0.88	17	5	22	328	0	169.5239464	247	316	256	2914	91	312	0	0	0	5.202452999	0.000469047	0.00064536	0.000646272	0	0	0	0	0	0	109	372.5	153.5	446.5	271	356.5	5130.992031	4726.788504
849	3	0.9	NA	NA	20	320	0	23.55485612	247	316	256	2989	95	324	0	0	0	1.780010549	0.000357851	0.000421029	0.000953797	0	0	0	0	0	0	101	368.5	138	443	268	363.5	4884.873052	5019.337611
850	6	1.66	NA	NA	21	373	0	230.3780809	245	318	253	2235	51	199	0	0	0	7.632929843	0.000451462	0.000564653	0.001066157	0	0	0	0	0	0	109	308.5	87.5	513	230.5	466	16924.02457	19353.77414
851	3	1.35	16	7	23	321	0	45.48077179	247	316	256	2901	90	309	0	0	0	4.97586378	0.000375159	0.000480721	0.000529915	0	0	0	0	0	0	118	377	145.5	449	281	345	12354.48117	13077.41558
852	0	1.2	NA	NA	27	323	0	45.48844027	247	316	256	2989	95	324	0	0	0	0.665182139	0.000639512	0.001061686	0.001522488	0	0	0	0	0	0	101	368.5	138	443	268	363.5	11479.93565	9998.00557
853	4	0.92	13	10	23	326	0	96.23532681	247	316	256	2910	90	310	0	0	0	2.145847811	0.000594112	0.000787686	0.000816562	0	0	0	0	0	0	111	373.5	150	443.5	271	355.5	5844.223746	5259.861855
854	2	0.7	NA	NA	24	301	0	3.423760336	247	316	256	2935	92	315	0	0	0	3.964713955	0.00166796	0.001730103	0.001768161	NA	NA	NA	NA	NA	NA	108	371.5	153	437.5	268	360.5	3573.420904	2721.703024
855	6	1.17	11	9	20	323	0	157.863737	247	316	256	2914	91	312	0	0	0	2.515676007	0.00023394	0.000440328	0.000469047	0	0	0	0	0	0	109	372.5	153.5	446.5	271	356.5	8152.122658	9355.141992
856	6	1.3	NA	NA	26	308	0	37.33779689	247	316	256	2958	93	319	0	0	0	2.344882891	0.000602399	0.001032017	0.001083794	NA	NA	NA	NA	NA	NA	109	358.5	145.5	449	268	366.5	12935.94138	12100.32892
857	3	2.1	NA	NA	24	321	0	13.20943744	247	316	256	2958	93	319	0	0	0	3.110591992	0.000715629	0.001150445	0.001360224	NA	NA	NA	NA	NA	NA	109	358.5	145.5	449	268	366.5	30508.78152	37662.36525
858	5	1	NA	NA	28	321	0	18.7299927	247	316	256	2989	95	324	0	0	0	0.738599237	0.000639512	0.000822426	0.001088468	0	0	0	0	0	0	101	368.5	138	443	268	363.5	8332.836608	6463.968207
859	3	1.2	NA	NA	23	311	0	254.3117881	248	315	256	3003	96	327	0	0	0	3.44513856	0.000805027	0.000832315	0.000926297	0	0	0	0	0	0	109	373	138.5	439	281	346	9816.909511	10052.13311
860	5	1.2	NA	NA	23	321	0	5.808384405	247	315	256	2996	95	325	0	0	0	4.677139426	0.000916263	0.00170213	0.002033717	0	0	0	0	0	0	109	368.5	143.5	439	271	360.5	9816.909511	9998.00557
861	4	1.15	NA	NA	21	374	0	266.4749844	244	318	253	2249	52	200	0	0	0	7.540996711	0.000448198	0.000451462	0.000771502	0	0	0	0	0	0	101	314	87.5	503	230.5	460.5	8266.750753	8084.325074
862	1	1.09	10	8	18	323	0	51.80840519	247	316	256	2901	90	309	0	0	0	3.014225318	0.000375159	0.00061604	0.000660426	0	0	0	0	0	0	118	377	145.5	449	281	345	6405.737187	7849.455142
863	2	1.1	NA	NA	24	311	0	281.1225699	248	315	256	3003	96	327	0	0	0	2.416029069	0.000588992	0.00059303	0.000629107	0	0	0	0	0	0	109	373	138.5	439	281	346	8634.780875	8165.253236
864	6	1.48	17	3	20	323	0	18.72647816	247	316	256	2914	91	312	0	0	0	1.476922377	0.00023394	0.000636136	0.00064536	0	0	0	0	0	0	109	372.5	153.5	446.5	271	356.5	12898.01186	16372.41822
865	5	1.31	14	6	20	330	0	314.5181921	247	316	256	2910	90	310	0	0	0	0.997599747	0.000428805	0.000795693	0.000905641	0	0	0	0	0	0	111	373.5	150	443.5	271	355.5	10164.48718	12249.30412
866	4	1.18	15	4	19	327	0	97.99629039	247	316	256	2910	90	310	0	0	0	1.675722127	0.000380938	0.000428805	0.000633664	0	0	0	0	0	0	111	373.5	150	443.5	271	355.5	7883.949257	9547.21404
867	3	1.4	NA	NA	26	310	0	209.0252422	248	315	256	3003	96	327	0	0	0	5.846280962	0.000629107	0.001134833	0.001196702	0	0	0	0	0	0	109	373	138.5	439	281	346	14949.35795	14512.16155
868	5	1	NA	NA	26	315	0	165.7332382	247	316	256	2958	93	319	0	0	0	5.754842267	0.000602399	0.00079296	0.000828025	NA	NA	NA	NA	NA	NA	109	358.5	145.5	449	268	366.5	7751.408328	6463.968207
869	5	1.31	14	8	22	327	0	229.873783	247	316	256	2910	90	310	0	0	0	4.333392098	0.00040446	0.000526499	0.000856898	0	0	0	0	0	0	111	373.5	150	443.5	271	355.5	11155.38936	12249.30412
870	6	1.43	10	12	22	329	0	53.05771966	247	316	256	2901	90	309	0	0	0	5.030655202	0.000761663	0.001051468	0.001103135	0	0	0	0	0	0	118	377	145.5	449	281	345	13236.92503	14996.01622
871	1	0.52	8	9	17	316	0	45.48074132	247	316	256	2901	90	309	0	0	0	3.321878522	4.02E-05	0.00014799	0.000541673	0	0	0	0	0	0	118	377	145.5	449	281	345	1428.641632	1314.424057
872	2	0.6	NA	NA	23	318	0	356.120447	247	316	256	2989	95	324	0	0	0	3.501285836	0.000421029	0.000553306	0.000727034	0	0	0	0	0	0	101	368.5	138	443	268	363.5	2537.255697	1884.533233
873	3	1.15	16	3	19	316	0	45.48074132	247	316	256	2901	90	309	0	0	0	3.321878522	4.02E-05	0.000163368	0.000529915	0	0	0	0	0	0	118	377	145.5	449	281	345	7497.428392	8922.322616
874	4	1.35	16	6	22	332	0	168.5033986	247	316	256	2910	90	310	0	0	0	9.431813038	0.000450778	0.000816562	0.000872501	0	0	0	0	0	0	111	373.5	150	443.5	271	355.5	11829.94377	13158.53283
875	3	1.39	15	6	21	327	0	321.6574793	247	316	256	2910	90	310	0	0	0	2.673726364	0.00040446	0.000550563	0.000799333	0	0	0	0	0	0	111	373.5	150	443.5	271	355.5	11967.88891	14104.99703
876	4	1.4	NA	NA	26	312	0	116.1743412	248	315	256	3003	96	327	0	0	0	3.168460423	0.000267255	0.000511353	0.000721838	0	0	0	0	0	0	109	373	138.5	439	281	346	14949.35795	14512.16155
877	2	1.3	NA	NA	23	296	0	160.151459	248	316	257	2991	96	326	0	0	0	7.639351915	0.000830388	0.001002574	0.001156077	0	0	0	0	0	0	110.5	378.5	138.5	443	281	340.5	11477.05385	12165.8381
878	3	1.07	16	6	22	315	0	11.49627998	247	316	256	2901	90	309	0	0	0	1.189570528	0.00014799	0.000163368	0.000689432	0	0	0	0	0	0	118	377	145.5	449	281	345	7514.988115	7509.191725
879	5	1.25	12	7	19	328	0	170.3801896	247	316	256	2910	90	310	0	0	0	2.835683428	0.000380938	0.000608342	0.000795693	0	0	0	0	0	0	111	373.5	150	443.5	271	355.5	8822.638556	10954.51689
880	3	1.19	14	7	21	331	0	185.8068142	247	316	256	2910	90	310	0	0	0	4.677126447	0.000905641	0.001048498	0.001309061	0	0	0	0	0	0	111	373.5	150	443.5	271	355.5	8837.314847	9741.517009
881	2	0.7	NA	NA	20	309	0	22.96619028	247	316	256	2949	92	316	0	0	0	6.055309622	0.000456011	0.000910348	0.001040618	NA	NA	NA	NA	NA	NA	109	368.5	150	443	261	370.5	2990.909536	2721.703024
882	2	1.1	NA	NA	24	300	0	5.22E-13	248	316	257	2991	96	326	0	0	0	1.398769007	0.000781701	0.001002574	0.001851906	0	0	0	0	0	0	110.5	378.5	138.5	443	281	340.5	8634.780875	8165.253236
883	5	1.24	14	9	23	331	0	40.03326651	247	316	256	2910	90	310	0	0	0	6.969747318	0.000450778	0.000563405	0.000615731	0	0	0	0	0	0	111	373.5	150	443.5	271	355.5	10465.79262	10746.704
884	2	1.1	NA	NA	20	310	0	54.21318329	248	315	256	3003	96	327	0	0	0	4.377656	0.000267255	0.00059303	0.000636136	0	0	0	0	0	0	109	373	138.5	439	281	346	7227.205851	8165.253236
885	3	0.95	16	4	20	327	0	78.87381605	247	316	256	2910	90	310	0	0	0	2.41525509	0.000550563	0.000615731	0.000773906	0	0	0	0	0	0	111	373.5	150	443.5	271	355.5	5428.606731	5681.238564
886	6	2.1	NA	NA	28	322	0	354.7169189	247	316	256	2978	94	322	0	0	0	2.574128565	0.000564526	0.000609979	0.000817851	0	0	0	0	0	0	121	382.5	138.5	443.5	281	335	35462.13914	37662.36525
887	3	1	NA	NA	22	314	0	262.0060606	248	315	256	3003	96	327	0	0	0	5.017206174	0.000158382	0.000711202	0.000788358	0	0	0	0	0	0	109	373	138.5	439	281	346	6585.233276	6498.963058
888	6	1.2	NA	NA	27	324	0	258.8761299	247	316	256	2978	94	322	0	0	0	6.020699132	0.000231465	0.000564526	0.001106411	0	0	0	0	0	0	121	382.5	138.5	443.5	281	335	11479.93565	9998.00557
889	6	1.8	NA	NA	24	319	0	201.3679663	247	315	256	2996	95	325	0	0	0	6.482239492	0.000958693	0.000978105	0.001325064	0	0	0	0	0	0	109	368.5	143.5	439	271	360.5	22581.08104	26185.26444
890	0	0.3	NA	NA	22	314	0	262.0060606	248	315	256	3003	96	327	0	0	0	5.017206174	0.000158382	0.000812294	0.000832315	0	0	0	0	0	0	109	373	138.5	439	281	346	627.9308977	347.0254524
891	6	1.4	NA	NA	22	321	0	180	247	316	256	2958	93	319	0	0	0	4.653232291	0.000672851	0.000715629	0.000807709	NA	NA	NA	NA	NA	NA	109	358.5	145.5	449	268	366.5	12700.27397	14434.01817
892	6	1.4	NA	NA	25	321	0	350.0532414	247	316	256	2970	94	321	0	0	0	6.832679105	0.000354189	0.001862521	0.003169101	NA	NA	NA	NA	NA	NA	109	368.5	150	443.5	271	360.5	14387.91958	14434.01817
893	6	1.3	NA	NA	28	324	0	95.61462981	247	316	256	2989	95	324	0	0	0	9.446641365	0.001502942	0.001579691	0.001841636	0	0	0	0	0	0	101	368.5	138	443	268	363.5	13906.25824	12100.32892
894	5	1.27	13	10	23	330	0	90	247	316	256	2910	90	310	0	0	0	0.948414963	0.000526499	0.000582032	0.000799333	0	0	0	0	0	0	111	373.5	150	443.5	271	355.5	10965.73784	11376.96433
895	3	1	NA	NA	27	318	0	90	247	316	256	2970	94	321	0	0	0	1.896674172	0.000354189	0.001619794	0.002972002	NA	NA	NA	NA	NA	NA	109	368.5	150	443.5	271	360.5	8042.251704	6463.968207
896	3	1.02	12	11	23	319	0	329.5104371	248	316	257	2917	91	312	0	0	0	5.127505104	0.00239797	0.003402237	0.003879812	0	0	0	0	0	0	101	368	163.5	443.5	261.5	370.5	7148.263133	6737.551359
897	3	1.5	NA	NA	27	325	0	120.5363487	247	316	256	2958	93	319	0	0	0	1.376519779	0.000197752	0.001032017	0.001096457	NA	NA	NA	NA	NA	NA	109	358.5	145.5	449	268	366.5	17746.29919	17004.4541
898	6	2	NA	NA	24	316	0	292.8455511	248	315	256	3003	96	327	0	0	0	5.389276647	0.000748311	0.000805027	0.001018531	0	0	0	0	0	0	109	373	138.5	439	281	346	27737.24682	33756.54321
899	6	1.6	NA	NA	28	318	0	1.14E-13	247	316	256	2958	93	319	0	0	0	6.0400622	0.001341272	0.002491051	0.002743118	NA	NA	NA	NA	NA	NA	109	358.5	145.5	449	268	366.5	20856.19469	19816.6834
900	5	1.5	NA	NA	24	317	0	333.0407717	247	315	256	2996	95	325	0	0	0	1.046295947	0.000238321	0.000377004	0.000641903	0	0	0	0	0	0	109	368.5	143.5	439	271	360.5	15819.14246	17004.4541
901	3	1.1	NA	NA	25	322	0	51.81496597	247	316	256	2978	94	322	0	0	0	3.014663333	0.000231465	0.000609979	0.001281963	0	0	0	0	0	0	121	382.5	138.5	443.5	281	335	8985.755502	8121.285941
902	7	1.8	NA	NA	24	319	0	56.7599188	247	316	256	2989	95	324	0	0	0	3.39909203	0.000553306	0.000953797	0.001151629	0	0	0	0	0	0	101	368.5	138	443	268	363.5	22581.08104	26185.26444
903	2	1	NA	NA	27	315	0	102.3235329	247	316	256	2989	95	324	0	0	0	4.361563063	0.000544328	0.000822426	0.001061686	0	0	0	0	0	0	101	368.5	138	443	268	363.5	8042.251704	6463.968207
904	4	1.2	NA	NA	23	305	0	51.48234587	247	316	256	2949	92	316	0	0	0	6.339208592	0.000456011	0.001178284	0.001353452	NA	NA	NA	NA	NA	NA	109	368.5	150	443	261	370.5	9816.909511	9938.056895
905	4	1.2	NA	NA	26	325	0	120.5363487	247	316	256	2958	93	319	0	0	0	1.376519779	0.000197752	0.001015756	0.001224729	NA	NA	NA	NA	NA	NA	109	358.5	145.5	449	268	366.5	11064.77042	9998.00557
906	3	1.4	NA	NA	25	301	0	138.0884352	248	316	257	2991	96	326	0	0	0	5.311379598	0.001274504	0.001493735	0.001574427	0	0	0	0	0	0	110.5	378.5	138.5	443	281	340.5	14387.91958	14512.16155
907	6	1.5	NA	NA	23	315	0	74.99191412	247	315	256	2996	95	325	0	0	0	2.699329579	0.000238321	0.000426653	0.000460913	0	0	0	0	0	0	109	368.5	143.5	439	271	360.5	15175.50434	17004.4541
908	5	1.2	NA	NA	23	315	0	37.34098757	247	315	256	2996	95	325	0	0	0	4.68213498	0.000674185	0.001308544	0.00170213	0	0	0	0	0	0	109	368.5	143.5	439	271	360.5	9816.909511	9998.00557
909	3	1	NA	NA	27	320	0	292.8485771	247	316	256	2958	93	319	0	0	0	1.800923107	0.000742571	0.00079296	0.001040865	NA	NA	NA	NA	NA	NA	109	358.5	145.5	449	268	366.5	8042.251704	6463.968207
910	6	1.33	12	9	21	329	0	34.66487856	247	316	256	2910	90	310	0	0	0	7.05161124	0.000563405	0.000773906	0.000872501	0	0	0	0	0	0	111	373.5	150	443.5	271	355.5	10980.22052	12699.28549
911	2	1.4	NA	NA	24	303	0	115.1794381	248	316	257	2991	96	326	0	0	0	6.006555192	0.000781701	0.000830388	0.001423152	0	0	0	0	0	0	110.5	378.5	138.5	443	281	340.5	13825.94182	14512.16155
912	3	1.7	NA	NA	24	321	0	151.9498977	247	316	256	2989	95	324	0	0	0	10.96108813	0.001151629	0.001399258	0.001552386	0	0	0	0	0	0	101	368.5	138	443	268	363.5	20197.10364	22875.4574
913	6	1.5	NA	NA	23	320	0	3.05E-13	248	315	256	3003	96	327	0	0	0	2.330458924	0.000377004	0.000426653	0.000503098	0	0	0	0	0	0	109	373	138.5	439	281	346	15175.50434	17096.5134
914	5	1.3	NA	NA	27	322	0	166.205084	247	316	256	2978	94	322	0	0	0	6.928925595	0.000544328	0.001088468	0.001522488	0	0	0	0	0	0	121	382.5	138.5	443.5	281	335	13421.31548	12100.32892
915	3	1.3	15	8	23	327	0	314.5186493	247	316	256	2910	90	310	0	0	0	0.332560423	0.000582032	0.000854032	0.000856898	0	0	0	0	0	0	111	373.5	150	443.5	271	355.5	11477.05385	12027.77458
916	2	0.83	NA	NA	24	366	0	252.6451327	245	318	253	2235	51	199	0	0	0	10.05759235	0.000588374	0.000712904	0.000836231	0	0	0	0	0	0	109	308.5	87.5	513	230.5	466	4983.026948	3697.409395
917	2	0.9	NA	NA	20	313	0	174.7163624	248	315	256	3003	96	327	0	0	0	2.574130874	6.44E-05	0.000377534	0.00064195	0	0	0	0	0	0	109	373	138.5	439	281	346	4884.873052	5046.511472
918	3	1.4	NA	NA	22	322	0	294.646062	247	316	256	2958	93	319	0	0	0	3.908019299	0.000229941	0.000672851	0.001150445	NA	NA	NA	NA	NA	NA	109	358.5	145.5	449	268	366.5	12700.27397	14434.01817
919	6	1.2	NA	NA	28	310	0	69.76079113	247	316	256	2949	92	316	0	0	0	8.035274527	0.001158513	0.001178284	0.001199922	NA	NA	NA	NA	NA	NA	109	368.5	150	443	261	370.5	11894.73192	9938.056895
920	2	1	NA	NA	24	313	0	174.7163624	248	315	256	3003	96	327	0	0	0	2.574130874	6.44E-05	0.000316893	0.000584607	0	0	0	0	0	0	109	373	138.5	439	281	346	7168.904574	6498.963058
921	2	1.1	16	9	25	318	0	124.243552	247	316	256	2935	92	315	0	0	1	3.724133556	0.001213963	0.001239742	0.002965551	0	0	0	0	0	0	108	371.5	153	437.5	268	360.5	8985.755502	8072.590196
922	3	0.6	NA	NA	28	320	0	225.4861137	247	316	256	2958	93	319	0	0	0	4.646081569	0.000742571	0.000801342	0.001000186	NA	NA	NA	NA	NA	NA	109	358.5	145.5	449	268	366.5	3074.284864	1884.533233
923	1	1.22	15	5	20	319	0	347.2647222	247	316	256	2935	92	315	0	0	1	4.29493627	0.000816032	0.001213963	0.003328705	0	0	0	0	0	0	108	371.5	153	437.5	268	360.5	8845.986919	10337.87118
924	3	0.9	NA	NA	23	312	0	105.0079324	248	315	256	3003	96	327	0	0	0	5.386782951	0.000321736	0.000610623	0.000659692	0	0	0	0	0	0	109	373	138.5	439	281	346	5598.792523	5046.511472
925	2	1.15	NA	NA	21	370	0	68.12222953	245	318	253	2235	51	199	0	0	0	6.850497168	0.000182486	0.000233574	0.0002499	0	0	0	0	0	0	109	308.5	87.5	513	230.5	466	8266.750753	8084.325074
926	3	1.3	13	8	21	328	0	157.2781489	247	316	256	2914	91	312	0	0	0	4.289459173	0.000426305	0.000573205	0.000919592	0	0	0	0	0	0	109	372.5	153.5	446.5	271	356.5	10501.95331	12027.77458
927	3	1.1	NA	NA	24	313	0	103.8071485	248	315	256	3003	96	327	0	0	0	3.902105502	0.000316893	0.000321736	0.000377534	0	0	0	0	0	0	109	373	138.5	439	281	346	8634.780875	8165.253236
928	3	1.57	15	5	20	324	0	194.2643845	247	316	256	2910	90	310	0	0	0	3.843698257	0.000231664	0.001031097	0.001232882	0	0	0	0	0	0	111	373.5	150	443.5	271	355.5	14473.31535	18833.72881
929	6	1.3	NA	NA	23	325	0	314.5135193	247	316	256	2958	93	319	0	0	0	2.326881002	0.000229941	0.000807709	0.00134949	NA	NA	NA	NA	NA	NA	109	358.5	145.5	449	268	366.5	11477.05385	12100.32892
930	0	0.4	NA	NA	22	313	0	54.92470278	247	315	256	2996	95	325	0	0	0	4.050897855	0.000460913	0.000503098	0.000641903	0	0	0	0	0	0	109	368.5	143.5	439	271	360.5	1101.012544	700.6345355
931	2	0.93	16	6	22	329	0	120.5409724	247	316	256	2910	90	310	0	0	0	1.376331573	0.001212449	0.001421675	0.001735371	0	0	0	0	0	0	111	373.5	150	443.5	271	355.5	5715.44276	5398.253869
932	5	0.92	14	6	20	329	0	325.8632604	247	316	256	2914	91	312	0	0	0	5.057666201	0.000218769	0.000426305	0.000651111	0	0	0	0	0	0	109	372.5	153.5	446.5	271	356.5	5099.008575	5259.861855
933	4	1.31	NA	NA	21	373	0	48.42529003	245	318	253	2235	51	199	0	0	0	6.299337973	0.000158382	0.000187171	0.0002499	0	0	0	0	0	0	109	308.5	87.5	513	230.5	466	10660.22149	11030.41164
934	2	1.15	15	7	22	331	0	172.444157	247	316	256	2910	90	310	0	0	0	5.393995157	0.000231664	0.001171554	0.001212449	0	0	0	0	0	0	111	373.5	150	443.5	271	355.5	8650.741774	8977.666449
935	6	1.38	16	6	22	323	0	154.6117578	247	316	256	2910	90	310	0	0	0	7.696403633	0.000890039	0.001048498	0.001514589	0	0	0	0	0	0	111	373.5	150	443.5	271	355.5	12348.52658	13864.87155
936	1	1.59	NA	NA	21	370	0	68.12222953	245	318	253	2235	51	199	0	0	0	6.850497168	5.57E-05	0.000158382	0.000182486	0	0	0	0	0	0	109	308.5	87.5	513	230.5	466	15558.93426	17476.20144
937	2	1.62	NA	NA	21	367	0	325.9257095	245	318	253	2235	51	199	0	0	0	1.688545151	5.57E-05	0.000187171	0.000233574	0	0	0	0	0	0	109	308.5	87.5	513	230.5	466	16137.11774	18267.57617
938	5	1.78	NA	NA	21	373	0	39.23551957	245	318	253	2235	51	199	0	0	0	12.15702509	0.00031934	0.000698583	0.000712904	0	0	0	0	0	0	109	308.5	87.5	513	230.5	466	19394.22831	22827.58141
939	3	1.94	16	6	22	319	0	330.5341459	247	316	256	2914	91	312	0	0	0	2.408931441	0.000259201	0.001105219	0.001165681	0	0	0	0	0	0	109	372.5	153.5	446.5	271	356.5	24008.22988	31061.41589
940	7	2	NA	NA	24	316	0	318.3283731	247	315	256	2996	95	325	0	0	0	4.981990043	0.000674185	0.001470086	0.001752495	0	0	0	0	0	0	109	368.5	143.5	439	271	360.5	27737.24682	33574.77495
941	3	1	15	6	21	328	0	64.55526131	247	316	256	2914	91	312	0	0	0	8.08667517	0.000218769	0.000434412	0.000573205	0	0	0	0	0	0	109	372.5	153.5	446.5	271	356.5	6292.926499	6425.209843
942	6	1.5	11	9	20	326	0	272.2524604	247	316	256	2910	90	310	0	0	0	5.911713831	0.000947511	0.001206135	0.001399786	0	0	0	0	0	0	111	373.5	150	443.5	271	355.5	13240.42852	16902.49432
943	2	1.1	NA	NA	24	308	0	145.1605065	248	315	256	3003	96	327	0	0	0	5.381964386	0.000308707	0.001039651	0.001274504	0	0	0	0	0	0	109	373	138.5	439	281	346	8634.780875	8165.253236
944	4	1.27	NA	NA	21	379	0	206.8982643	245	318	253	2235	51	199	0	0	0	2.090765211	0.000491864	0.000523917	0.000547121	0	0	0	0	0	0	109	308.5	87.5	513	230.5	466	10034.07915	10244.87583
945	2	0.7	NA	NA	22	310	0	99.61946443	248	315	256	3003	96	327	0	0	0	6.942758698	0.000450564	0.000584607	0.00064195	0	0	0	0	0	0	109	373	138.5	439	281	346	3282.483398	2752.944704
946	5	1.05	NA	NA	21	370	0	125.1459263	244	318	253	2249	52	200	0	0	0	2.024433699	0.000328842	0.000329196	0.000363573	0	0	0	0	0	0	101	314	87.5	503	230.5	460.5	6921.722294	6503.398998
947	6	1.26	12	9	21	319	0	6.4469202	247	316	256	2914	91	312	0	0	0	4.216224373	0.000259201	0.000995258	0.001167954	0	0	0	0	0	0	109	372.5	153.5	446.5	271	356.5	9880.432677	11164.60177
948	5	1.5	NA	NA	26	307	0	168.4996932	248	315	256	3003	96	327	0	0	0	5.92755398	0.000308707	0.000749663	0.001574427	0	0	0	0	0	0	109	373	138.5	439	281	346	17104.51455	17096.5134
949	3	1.15	NA	NA	21	362	0	44.01711928	245	318	253	2235	51	199	0	0	0	13.37016816	0.00031934	0.000411845	0.000438552	0	0	0	0	0	0	109	308.5	87.5	513	230.5	466	8266.750753	8084.325074
950	1	0.67	NA	NA	22	369	0	41.83583059	245	318	253	2235	51	199	0	0	0	5.305125785	0.000239353	0.000520896	0.00080206	0	0	0	0	0	0	109	308.5	87.5	513	230.5	466	3013.486005	2204.347475
951	1	0.76	NA	NA	21	377	0	236.6917284	245	318	253	2235	51	199	0	0	0	10.0852905	0.000139316	0.000164754	0.000547121	0	0	0	0	0	0	109	308.5	87.5	513	230.5	466	3682.992135	2989.69575
952	5	1.97	13	9	22	331	0	165.7355718	247	316	256	2910	90	310	0	0	0	5.754783072	0.00022895	0.000948836	0.001031097	0	0	0	0	0	0	111	373.5	150	443.5	271	355.5	24738.26501	32205.71559
953	8	1.69	NA	NA	21	369	0	41.83583059	245	318	253	2235	51	199	0	0	0	5.305125785	0.000239353	0.000567367	0.00068184	0	0	0	0	0	0	109	308.5	87.5	513	230.5	466	17526.18964	20191.83767
954	6	1.66	16	10	26	329	0	270	248	316	257	2917	91	312	0	0	0	2.843322921	0.001168942	0.002376342	0.002595997	0	0	0	0	0	0	101	368	163.5	443.5	261.5	370.5	20846.42574	21492.42233
955	6	1.39	14	6	20	327	0	83.76460736	247	316	256	2910	90	310	0	0	0	2.145825268	0.00022895	0.000917808	0.001210836	0	0	0	0	0	0	111	373.5	150	443.5	271	355.5	11411.34389	14104.99703
956	1	1.16	NA	NA	21	377	0	236.6917284	245	318	253	2235	51	199	0	0	0	10.0852905	0.000139316	0.000145344	0.000644922	0	0	0	0	0	0	109	308.5	87.5	513	230.5	466	8407.65058	8253.283096
957	4	1.15	NA	NA	21	377	0	236.6917284	245	318	253	2235	51	199	0	0	0	10.0852905	0.000145344	0.000164754	0.000523917	0	0	0	0	0	0	109	308.5	87.5	513	230.5	466	8266.750753	8084.325074
958	4	0.8	NA	NA	23	319	0	71.85475747	247	316	256	2958	93	319	0	0	0	3.738333579	0.000391481	0.000731208	0.000801342	NA	NA	NA	NA	NA	NA	109	358.5	145.5	449	268	366.5	4448.818112	3780.072529
959	3	1.26	14	8	22	320	0	71.85338256	247	316	256	2935	92	315	0	0	0	2.991976064	0.000816032	0.001239742	0.002518646	0	0	0	0	0	0	108	371.5	153	437.5	268	360.5	10339.37931	11164.60177
960	8	1.58	14	9	23	318	0	26.95356475	248	316	257	2917	91	312	0	0	0	5.217329898	0.001877347	0.00239797	0.002848935	0	0	0	0	0	0	101	368	163.5	443.5	261.5	370.5	16795.44942	19119.32978
961	4	1.46	NA	NA	21	358	0	47.79884786	245	318	253	2235	51	199	0	0	0	7.932737828	0.000615566	0.000687245	0.00072192	0	0	0	0	0	0	109	308.5	87.5	513	230.5	466	13172.5372	14274.53963
962	8	1.1	NA	NA	25	324	0	265.6750342	247	316	256	2958	93	319	0	0	0	3.088961196	0.000391481	0.00054503	0.001000186	NA	NA	NA	NA	NA	NA	109	358.5	145.5	449	268	366.5	8985.755502	8121.285941
963	5	1.34	16	7	23	320	0	335.1906223	247	316	256	2914	91	312	0	0	0	2.823419701	0.000434412	0.000651111	0.000919592	0	0	0	0	0	0	109	372.5	153.5	446.5	271	356.5	12176.47445	12927.74821
964	6	1.2	NA	NA	26	308	0	82.0046011	247	316	256	2949	92	316	0	0	1	1.67590765	0.001158513	0.002221066	0.00234053	NA	NA	NA	NA	NA	NA	109	368.5	150	443	261	370.5	11064.77042	9938.056895
965	4	1	NA	NA	28	323	0	267.552403	247	316	256	2978	94	322	0	0	0	5.443601841	0.001463447	0.001478466	0.001598057	0	0	0	0	0	0	121	382.5	138.5	443.5	281	335	8332.836608	6463.968207
966	6	2.48	NA	NA	30	368	0	9.827320712	245	318	253	2235	51	199	0	0	0	9.611342412	0.000410863	0.000438552	0.000491864	0	0	0	0	0	0	109	308.5	87.5	513	230.5	466	52481.55001	49819.24487
967	4	1.4	NA	NA	26	318	0	38.34903336	247	316	256	2978	94	322	0	0	0	2.673966439	0.001525446	0.001620878	0.002302083	0	0	0	0	0	0	121	382.5	138.5	443.5	281	335	14949.35795	14434.01817
968	6	1.59	NA	NA	21	362	0	14.23262824	245	318	253	2235	51	199	0	0	0	11.39417979	0.000410863	0.000411845	0.000431502	0	0	0	0	0	0	109	308.5	87.5	513	230.5	466	15558.93426	17476.20144
969	6	1.5	NA	NA	27	319	0	270	247	316	256	2958	93	319	0	0	0	5.673329163	0.000367967	0.000994675	0.001287435	NA	NA	NA	NA	NA	NA	109	358.5	145.5	449	268	366.5	17746.29919	17004.4541
970	2	1.21	14	8	22	304	0	181.2946274	247	316	256	2914	91	312	0	0	0	10.38044547	0.001148074	0.001271739	0.001314947	0	0	0	0	0	0	109	372.5	153.5	446.5	271	356.5	9553.625366	10136.83965
971	3	1.17	15	5	20	318	0	230.9128482	247	316	256	2914	91	312	0	0	0	6.991737494	0.000822074	0.000890039	0.001148074	0	0	0	0	0	0	109	372.5	153.5	446.5	271	356.5	8152.122658	9355.141992
972	6	1.3	NA	NA	26	320	0	45.48856284	247	316	256	2989	95	324	0	0	0	0.665183586	0.000834803	0.001841636	0.002069103	0	0	0	0	0	0	101	368.5	138	443	268	363.5	12935.94138	12100.32892
973	2	1.2	NA	NA	27	318	0	258.3057801	247	316	256	2958	93	319	0	0	0	9.125316109	0.000367967	0.00136222	0.001581226	NA	NA	NA	NA	NA	NA	109	358.5	145.5	449	268	366.5	11479.93565	9998.00557
974	2	1.1	NA	NA	24	297	0	266.250605	248	316	257	2991	96	326	0	0	1	3.561170254	0.000211804	0.000607595	0.001361144	0	0	0	0	0	0	110.5	378.5	138.5	443	281	340.5	8634.780875	8165.253236
975	6	1.59	NA	NA	21	360	0	342.4082617	245	318	253	2235	51	199	0	0	0	7.779488005	0.000349013	0.000360007	0.000520896	0	0	0	0	0	0	109	308.5	87.5	513	230.5	466	15558.93426	17476.20144
976	3	0.81	16	6	22	329	0	172.5717917	247	316	256	2910	90	310	0	0	0	9.0936359	0.000638226	0.001210836	0.00134707	0	0	0	0	0	0	111	373.5	150	443.5	271	355.5	4364.494202	3871.626121
977	2	1.2	NA	NA	24	311	0	195.5059149	248	315	256	3003	96	327	0	0	0	2.659888902	0.001222647	0.001444643	0.001505996	0	0	0	0	0	0	109	373	138.5	439	281	346	10233.27374	10052.13311
978	4	1.2	NA	NA	26	307	0	13.6154675	248	315	256	3003	96	327	0	0	0	5.025325895	0.000749663	0.001039651	0.001432294	0	0	0	0	0	0	109	373	138.5	439	281	346	11064.77042	10052.13311
979	3	1.4	NA	NA	26	299	0	289.9081014	248	316	257	2991	96	326	0	0	1	4.782289349	0.000211804	0.000727201	0.001393104	0	0	0	0	0	0	110.5	378.5	138.5	443	281	340.5	14949.35795	14512.16155
980	4	1.44	14	8	22	332	0	215.995792	248	316	257	2917	91	312	0	0	0	4.02820795	0.001168942	0.001877347	0.003233589	0	0	0	0	0	0	101	368	163.5	443.5	261.5	370.5	13418.21507	15340.95309
981	8	1.3	NA	NA	26	322	0	194.2685326	247	315	256	2996	95	325	0	0	0	3.843768803	0.001070855	0.001291313	0.001538865	0	0	0	0	0	0	109	368.5	143.5	439	271	360.5	12935.94138	12100.32892
982	5	1.5	NA	NA	24	305	0	212.9171416	248	315	256	3003	96	327	0	0	0	3.052558005	0.0007982	0.001214422	0.001222647	0	0	0	0	0	0	109	373	138.5	439	281	346	15819.14246	17096.5134
983	4	1.2	NA	NA	27	318	0	335.188226	247	316	256	2949	92	316	0	0	0	11.15975016	0.000907637	0.002491051	0.003693007	NA	NA	NA	NA	NA	NA	109	368.5	150	443	261	370.5	11479.93565	9938.056895
984	12	1.36	17	5	22	330	0	157.8644182	247	316	256	2910	90	310	0	0	0	2.515663855	0.000307376	0.000947511	0.000952111	0	0	0	0	0	0	111	373.5	150	443.5	271	355.5	12001.59904	13391.64472
985	5	0.9	NA	NA	26	324	0	81.39880119	247	316	256	2958	93	319	0	0	0	6.211989796	0.00054503	0.000731208	0.001228897	NA	NA	NA	NA	NA	NA	109	358.5	145.5	449	268	366.5	6310.474173	5019.337611
986	6	1.72	15	5	20	334	0	258.8742318	247	316	256	2914	91	312	0	0	0	4.822133945	0.000568846	0.000855166	0.001902405	0	0	0	0	0	0	109	372.5	153.5	446.5	271	356.5	17295.11411	23376.18625
987	6	1.5	NA	NA	24	319	0	65.3567252	247	315	256	2996	95	325	0	0	0	3.908432422	0.000931401	0.001029934	0.001188322	0	0	0	0	0	0	109	368.5	143.5	439	271	360.5	15819.14246	17004.4541
988	6	2.07	NA	NA	30	365	0	296.2344905	245	318	253	2235	51	199	0	0	0	8.379569056	0.000298002	0.000349013	0.000487647	0	0	0	0	0	0	109	308.5	87.5	513	230.5	466	36881.71321	32588.77331
989	4	0.95	NA	NA	21	364	0	251.8125987	245	318	253	2235	51	199	0	0	0	9.620245041	0.000215	0.000298002	0.000360007	0	0	0	0	0	0	109	308.5	87.5	513	230.5	466	5693.366436	5115.915102
990	1	1.4	NA	NA	26	302	0	177.226599	248	316	257	2991	96	326	0	0	0	4.890495209	0.000607595	0.000727201	0.000830887	0	0	0	0	0	0	110.5	378.5	138.5	443	281	340.5	14949.35795	14512.16155
991	6	1.21	NA	NA	21	359	0	277.0236657	245	318	253	2235	51	199	0	0	0	7.583015783	0.000397654	0.000431502	0.000733999	0	0	0	0	0	0	109	308.5	87.5	513	230.5	466	9129.55695	9128.152333
992	4	1.75	NA	NA	21	371	0	198.6853466	245	318	253	2235	51	199	0	0	0	6.616438968	0.000241661	0.000378054	0.000523047	0	0	0	0	0	0	109	308.5	87.5	513	230.5	466	18761.3001	21928.63694
993	6	1.54	18	4	22	329	0	225.4815946	247	316	256	2910	90	310	0	0	0	3.653262691	0.000307376	0.000793349	0.00090333	0	0	0	0	0	0	111	373.5	150	443.5	271	355.5	15297.18825	17991.5292
994	5	1.6	NA	NA	23	316	0	218.3509429	247	315	256	2996	95	325	0	0	0	2.674036844	0.00088132	0.000931401	0.001038915	0	0	0	0	0	0	109	368.5	143.5	439	271	360.5	17212.94582	19816.6834
995	2	1.37	NA	NA	21	364	0	251.8125987	245	318	253	2235	51	199	0	0	0	9.620245041	0.000215	0.000284543	0.000378054	0	0	0	0	0	0	109	308.5	87.5	513	230.5	466	11634.05751	12271.09734
996	4	1.08	12	10	22	314	0	6.879941327	247	316	256	2914	91	312	0	0	0	13.59600131	0.000377048	0.000995258	0.00124201	0	0	0	0	0	0	109	372.5	153.5	446.5	271	356.5	7652.693767	7725.872938
997	2	1.21	14	9	23	334	0	238.9241308	247	316	256	2914	91	312	0	0	0	8.519658869	0.000286819	0.000568846	0.002395272	0	0	0	0	0	0	109	372.5	153.5	446.5	271	356.5	9977.231252	10136.83965
998	7	1.4	NA	NA	28	318	0	288.143829	247	316	256	2989	95	324	0	0	0	3.738614217	0.000834803	0.00144661	0.001460869	0	0	0	0	0	0	101	368.5	138	443	268	363.5	16070.69992	14434.01817
999	4	1.2	NA	NA	26	310	0	275.6142057	248	315	256	3003	96	327	0	0	0	4.755995775	0.000645896	0.000912908	0.000917136	0	0	0	0	0	0	109	373	138.5	439	281	346	11064.77042	10052.13311
1000	3	0.99	NA	NA	23	363	0	249.0281087	245	318	253	2235	51	199	0	0	0	9.044957578	0.000397654	0.00076494	0.000813421	0	0	0	0	0	0	109	308.5	87.5	513	230.5	466	6743.616978	5648.084717
1001	0	0.92	NA	NA	21	376	0	119.5189989	245	318	253	2235	51	199	0	0	0	12.57194107	0.00062254	0.00085555	0.000866608	0	0	0	0	0	0	109	308.5	87.5	513	230.5	466	5347.69338	4736.468359
1002	3	0.9	NA	NA	23	320	0	5.622249361	247	315	256	2996	95	325	0	0	0	7.22481257	0.000478992	0.001070855	0.001142318	0	0	0	0	0	0	109	368.5	143.5	439	271	360.5	5598.792523	5019.337611
1003	2	1	NA	NA	25	317	0	277.9944716	247	316	256	2978	94	322	0	0	0	1.676100677	0.000221183	0.001207729	0.00144661	0	0	0	0	0	0	121	382.5	138.5	443.5	281	335	7460.29629	6463.968207
1004	3	1	NA	NA	23	328	0	300.533641	247	315	256	2996	95	325	0	0	0	2.751672468	0.000373739	0.000921826	0.001470086	0	0	0	0	0	0	109	368.5	143.5	439	271	360.5	6877.221236	6463.968207
1005	2	1.37	NA	NA	21	370	0	236.005396	245	318	253	2235	51	199	0	0	0	5.405454445	0.000241661	0.000284543	0.000321338	0	0	0	0	0	0	109	308.5	87.5	513	230.5	466	11634.05751	12271.09734
1006	1	1.4	14	6	20	326	0	305.5705056	247	316	256	2910	90	310	0	0	0	6.386965863	0.000638226	0.000717781	0.000949558	0	0	0	0	0	0	111	373.5	150	443.5	271	355.5	11572.14399	14347.47088
1007	5	1.59	13	7	20	329	0	168.5029816	247	316	256	2914	91	312	0	0	0	4.748079517	0.000286819	0.000855166	0.002376342	0	0	0	0	0	0	109	372.5	153.5	446.5	271	356.5	14835.39418	19407.3724
1008	3	1	NA	NA	24	314	0	334.6049072	248	315	256	3003	96	327	0	0	0	3.865858249	0.000139832	0.000917136	0.001041156	0	0	0	0	0	0	109	373	138.5	439	281	346	7168.904574	6498.963058
1009	7	1.69	NA	NA	21	368	0	60.8781812	245	318	253	2235	51	199	0	0	0	6.204251849	0.00062254	0.000952446	0.000973573	0	0	0	0	0	0	109	308.5	87.5	513	230.5	466	17526.18964	20191.83767
1010	6	1.1	NA	NA	23	328	0	239.4665469	247	315	256	2996	95	325	0	0	0	4.123573559	0.000690989	0.000763757	0.001142318	0	0	0	0	0	0	109	368.5	143.5	439	271	360.5	8283.454994	8121.285941
1011	3	0.78	13	9	22	325	0	129.0871816	247	316	256	2910	90	310	0	0	0	6.991733055	0.000490408	0.00076204	0.000822074	0	0	0	0	0	0	111	373.5	150	443.5	271	355.5	4054.523562	3534.846334
1012	6	1.82	11	11	22	338	0	185.282039	247	316	256	2910	90	310	0	0	0	2.574124242	0.000297834	0.000314585	0.00055305	0	0	0	0	0	0	111	373.5	150	443.5	271	355.5	21194.85811	26716.56734
1013	2	0.98	18	5	23	301	0	19.70191465	247	316	256	2914	91	312	0	0	0	17.06192826	0.000377048	0.001245607	0.001271739	0	0	0	0	0	0	109	372.5	153.5	446.5	271	356.5	6611.291335	6121.32672
1014	3	1.1	NA	NA	24	314	0	334.6049072	248	315	256	3003	96	327	0	0	0	3.865858249	0.000139832	0.000912908	0.000949443	0	0	0	0	0	0	109	373	138.5	439	281	346	8634.780875	8165.253236
1015	0	0.5	NA	NA	20	317	0	277.9944716	247	316	256	2978	94	322	0	0	0	1.676100677	0.000221183	0.000993036	0.001460869	0	0	0	0	0	0	121	382.5	138.5	443.5	281	335	1550.819852	1209.22623
1016	3	1.34	12	10	22	334	0	152.4253593	247	316	256	2910	90	310	0	0	0	9.641013101	0.000297834	0.000490408	0.000502932	0	0	0	0	0	0	111	373.5	150	443.5	271	355.5	11659.49473	12927.74821
1017	6	1.34	15	7	22	326	0	303.2445991	247	316	256	2935	92	315	0	0	1	8.444998742	0.001932959	0.002239845	0.002965551	0	0	0	0	0	0	108	371.5	153	437.5	268	360.5	11659.49473	12927.74821
1018	12	1.4	NA	NA	24	315	0	21.3677789	247	315	256	2996	95	325	0	0	0	3.251520323	0.000478992	0.000756987	0.000763757	0	0	0	0	0	0	109	368.5	143.5	439	271	360.5	13825.94182	14434.01817
1019	3	1.1	NA	NA	24	318	0	64.56074295	247	315	256	2996	95	325	0	0	0	8.088280089	0.000373739	0.000673276	0.001490547	0	0	0	0	0	0	109	368.5	143.5	439	271	360.5	8634.780875	8121.285941
1020	2	0.95	12	8	20	327	0	327.0913407	247	316	256	2910	90	310	0	0	0	6.087305664	0.001599908	0.00168338	0.001733825	0	0	0	0	0	0	111	373.5	150	443.5	271	355.5	5428.606731	5681.238564
1021	1	0.83	NA	NA	21	356	0	341.3149516	245	318	253	2235	51	199	0	0	0	10.94167989	0.000454383	0.000737489	0.001675238	0	0	0	0	0	0	109	308.5	87.5	513	230.5	466	4374.144195	3697.409395
1022	2	0.99	NA	NA	21	372	0	18.68534657	245	318	253	2235	51	199	0	0	0	2.214232856	0.000257391	0.000321338	0.000461376	0	0	0	0	0	0	109	308.5	87.5	513	230.5	466	6170.673376	5648.084717
1023	4	1.2	NA	NA	27	306	0	195.5063578	248	316	257	2991	96	326	0	0	0	2.659894597	0.00065131	0.000804399	0.001181278	0	0	0	0	0	0	110.5	378.5	138.5	443	281	340.5	11479.93565	10052.13311
1024	3	0.86	17	5	22	337	0	35.99466058	247	316	256	2910	90	310	0	0	0	9.98468409	0.000314585	0.000405901	0.000504536	0	0	0	0	0	0	111	373.5	150	443.5	271	355.5	4905.826004	4472.441902
1025	3	1.3	NA	NA	24	315	0	106.9665067	247	316	256	2989	95	324	0	0	0	7.154087504	0.000794246	0.00121116	0.00132012	0	0	0	0	0	0	101	368.5	138	443	268	363.5	11963.82972	12100.32892
1026	4	1.16	12	10	22	329	0	109.2350248	247	316	256	2910	90	310	0	0	0	7.738208185	0.000879119	0.000952111	0.00100081	0	0	0	0	0	0	111	373.5	150	443.5	271	355.5	8798.186405	9165.294824
1027	2	1.37	NA	NA	21	373	0	270	245	318	253	2235	51	199	0	0	0	2.836598077	0.000257391	0.000423851	0.000491601	0	0	0	0	0	0	109	308.5	87.5	513	230.5	466	11634.05751	12271.09734
1028	6	1.1	NA	NA	26	324	0	109.6732591	247	316	256	2949	92	316	0	0	0	5.523781022	0.000907637	0.002960112	0.003017	NA	NA	NA	NA	NA	NA	109	368.5	150	443	261	370.5	9336.393265	8072.590196
1029	4	1.46	NA	NA	21	362	0	322.295703	245	318	253	2235	51	199	0	0	0	12.19080955	0.000287976	0.000454383	0.001222328	0	0	0	0	0	0	109	308.5	87.5	513	230.5	466	13172.5372	14274.53963
1030	2	1.1	NA	NA	26	300	0	177.4674381	248	316	257	2991	96	326	0	0	0	5.352630462	0.000390623	0.000804399	0.000830887	0	0	0	0	0	0	110.5	378.5	138.5	443	281	340.5	9336.393265	8165.253236
1031	4	1.08	NA	NA	21	370	0	334.1159089	245	318	253	2235	51	199	0	0	0	5.939660388	0.000287976	0.000737489	0.000954409	0	0	0	0	0	0	109	308.5	87.5	513	230.5	466	7313.00432	6957.09388
1032	3	1.2	NA	NA	26	316	0	349.5209802	248	315	256	3003	96	327	0	0	0	5.202502533	0.000645896	0.000893457	0.000949443	0	0	0	0	0	0	109	373	138.5	439	281	346	11064.77042	10052.13311
1033	6	1.7	NA	NA	24	313	0	196.9708983	247	315	256	2996	95	325	0	0	0	4.864097301	0.000972948	0.001038915	0.001291313	0	0	0	0	0	0	109	368.5	143.5	439	271	360.5	20197.10364	22875.4574
1034	2	1.1	NA	NA	25	318	0	360	247	316	256	2978	94	322	0	0	0	5.578493513	0.000801648	0.000802587	0.001525446	0	0	0	0	0	0	121	382.5	138.5	443.5	281	335	8985.755502	8121.285941
1035	5	1.74	13	9	22	333	0	94.32566859	247	316	256	2910	90	310	0	0	0	6.159078331	0.000322219	0.000569043	0.000717781	0	0	0	0	0	0	111	373.5	150	443.5	271	355.5	19414.36976	24024.09416
1036	3	0.7	14	9	23	333	0	124.4248364	247	316	256	2910	90	310	0	0	0	9.40131765	0.000259124	0.000569043	0.000793349	0	0	0	0	0	0	111	373.5	150	443.5	271	355.5	3428.028072	2721.703024
1037	1	1.1	NA	NA	26	322	0	302.0311392	247	316	256	2978	94	322	0	0	0	6.131399406	0.001478466	0.002153195	0.002738353	0	0	0	0	0	0	121	382.5	138.5	443.5	281	335	9336.393265	8121.285941
1038	3	0.86	11	9	20	330	0	122.7386274	247	316	256	2904	90	309	0	0	0	14.35156135	0.000405901	0.000502932	0.00055305	0	0	0	0	0	0	109	368.5	153	443	271	360.5	4470.055138	4472.441902
1039	4	0.99	NA	NA	21	368	0	147.6207133	245	318	253	2227	51	197	0	0	0	4.40891665	0.000328385	0.000910106	0.000943374	0	0	0	0	0	0	111	327	87.5	503.5	238	440.5	6170.673376	5648.084717
1040	2	0.81	12	10	22	330	0	102.180594	247	316	256	2904	90	309	0	0	0	9.847988295	0.000259124	0.000322219	0.00090333	0	0	0	0	0	0	109	368.5	153	443	271	360.5	4364.494202	3871.626121
1041	0	0.25	NA	NA	14	314	0	214.1439301	247	315	256	2988	95	324	0	0	0	3.37693463	0.000490251	0.00088132	0.000972948	0	0	0	0	0	0	109	368.5	153	439	256.5	372	282.9870014	219.8052962
1042	1	0.73	NA	NA	21	373	0	20.49553749	245	318	253	2227	51	197	0	0	0	4.719008908	0.000423851	0.000461376	0.000663014	0	0	0	0	0	0	111	327	87.5	503.5	238	440.5	3404.543458	2712.58226
1043	2	0.7	NA	NA	24	316	0	134.5103336	247	315	256	2988	95	324	0	0	0	9.556176482	0.000690989	0.000756987	0.001234196	0	0	0	0	0	0	109	368.5	153	439	256.5	372	3573.420904	2738.120971
1044	3	1.1	NA	NA	23	317	0	292.8464072	247	316	256	2979	94	322	0	0	0	3.598617297	0.001225506	0.001255863	0.001503046	0	0	0	0	0	0	89	368	98	439	251	380.5	8283.454994	8121.285941
1045	5	1.2	NA	NA	26	313	0	134.5098734	247	315	256	2988	95	324	0	0	0	2.32703145	0.000490251	0.001029934	0.00114798	0	0	0	0	0	0	109	368.5	153	439	256.5	372	11064.77042	9998.00557
1046	3	1.2	NA	NA	24	304	0	192.4703349	248	315	256	3004	96	327	0	0	0	5.475861732	0.000390623	0.000636642	0.00065131	0	0	0	0	0	0	115	385.5	150	437.5	277.5	336.5	10233.27374	10052.13311
1047	6	1.2	NA	NA	23	317	0	86.24993289	247	316	256	2948	93	317	0	0	0	3.560534534	0.000322155	0.000454137	0.001228897	NA	NA	NA	NA	NA	NA	108	372.5	145.5	443	262.5	365	9816.909511	9998.00557
1048	3	1	NA	NA	23	319	0	88.29349244	247	316	256	2948	93	317	0	0	0	7.781758244	0.000454137	0.000522157	0.001500833	NA	NA	NA	NA	NA	NA	108	372.5	145.5	443	262.5	365	6877.221236	6463.968207
1049	12	2.3	NA	NA	26	323	0	8.91E-13	247	315	256	2967	94	320	0	0	0	3.26091745	0.000802587	0.000980476	0.001035178	0	0	0	0	0	0	108	368.5	138.5	443.5	261	365	39397.92518	46641.58736
1050	6	1.3	NA	NA	25	319	0	245.9227315	247	315	256	2988	95	324	0	0	0	2.855386554	0.000673276	0.000870422	0.000921826	0	0	0	0	0	0	109	368.5	153	439	256.5	372	12450.11892	12100.32892
1051	2	0.83	NA	NA	21	364	0	134.5853239	245	318	253	2227	51	197	0	0	0	9.866442932	0.000328385	0.00097643	0.001061539	0	0	0	0	0	0	111	327	87.5	503.5	238	440.5	4374.144195	3697.409395
1052	4	1.69	NA	NA	21	369	0	286.1662966	245	318	253	2227	51	197	0	0	0	4.179935209	0.000663014	0.001027293	0.001063944	0	0	0	0	0	0	111	327	87.5	503.5	238	440.5	17526.18964	20191.83767
1053	3	1.91	NA	NA	21	367	0	122.5281996	245	318	253	2227	51	197	0	0	0	4.759063465	0.000712498	0.000954409	0.000973621	0	0	0	0	0	0	111	327	87.5	503.5	238	440.5	22255.1124	26961.16902
1054	0	1.3	NA	NA	26	318	0	17.20153001	247	316	256	2979	94	322	0	0	0	5.596266385	0.000727927	0.000993036	0.001207729	0	0	0	0	0	0	89	368	98	439	251	380.5	12935.94138	12100.32892
1055	2	1.1	NA	NA	22	317	0	111.4681183	247	316	256	2948	93	317	0	0	0	2.546791739	0.000322155	0.000522157	0.001493983	NA	NA	NA	NA	NA	NA	108	372.5	145.5	443	262.5	365	7931.762204	8121.285941
1056	2	0.75	NA	NA	25	319	0	259.682278	247	316	256	2979	94	322	0	0	0	6.481588855	0.000502932	0.000535616	0.000794246	0	0	0	0	0	0	89	368	98	439	251	380.5	4254.765824	3234.968527
1057	2	1.44	13	7	20	315	0	3.06384058	247	316	256	2911	90	310	0	0	0	13.07801436	0.000645945	0.000678405	0.001301996	0	0	0	0	0	0	109	368.5	153	446.5	271	360.5	12226.31239	15340.95309
1058	0	0.4	NA	NA	19	308	0	45.49077097	247	315	256	2997	95	325	0	0	0	4.976742655	0.000893457	0.001137735	0.001277455	0	0	0	0	0	0	111	372.5	150	443.5	272	355	954.2259989	704.4276547
1059	2	0.7	NA	NA	20	311	0	36.00347785	247	315	256	2997	95	325	0	0	0	2.016792298	0.00174797	0.001790085	0.001841497	0	0	0	0	0	0	111	372.5	150	443.5	272	355	2990.909536	2752.944704
1060	6	1.57	13	9	22	326	0	289.2336011	247	316	256	2929	91	313	0	0	0	7.738752618	0.001105575	0.001720519	0.002239845	0	0	0	0	0	0	100.5	368.5	145.5	443.5	281	352	15884.27091	18833.72881
1061	0	0.5	NA	NA	20	300	0	134.5087071	248	315	256	3004	96	327	0	0	0	2.327079585	0.000636642	0.000846979	0.001253312	0	0	0	0	0	0	115	385.5	150	437.5	277.5	336.5	1550.819852	1215.77278
1062	3	1.3	NA	NA	26	316	0	56.75893525	247	315	256	2967	94	320	0	0	0	1.700998191	0.000801648	0.001035178	0.001518759	0	0	0	0	0	0	108	368.5	138.5	443.5	261	365	12935.94138	12100.32892
1063	5	1.36	15	8	23	325	0	121.5742119	247	316	256	2904	90	309	0	0	0	4.444337971	0.000943628	0.001103939	0.001336768	0	0	0	0	0	0	109	368.5	153	443	271	360.5	12533.7476	13391.64472
1064	5	1.47	11	9	20	324	0	333.0471256	247	316	256	2911	90	310	0	0	0	1.046236953	0.00060447	0.000645945	0.000928892	0	0	0	0	0	0	109	368.5	153	446.5	271	360.5	12728.44472	16110.97347
1065	1	0.9	NA	NA	24	319	0	314.511192	247	316	256	2979	94	322	0	0	0	1.994842669	0.001509078	0.001863407	0.00186522	0	0	0	0	0	0	89	368	98	439	251	380.5	5836.25391	5019.337611
1066	4	1	NA	NA	26	320	0	238.6766595	247	316	256	2979	94	322	0	0	0	5.810846852	0.000461567	0.000498528	0.000535616	0	0	0	0	0	0	89	368	98	439	251	380.5	7751.408328	6463.968207
1067	4	1.3	NA	NA	26	323	0	161.2701378	247	315	256	2967	94	320	0	0	0	6.618164516	0.000980476	0.001518759	0.001712651	0	0	0	0	0	0	108	368.5	138.5	443.5	261	365	12935.94138	12100.32892
1068	1	0.9	NA	NA	24	327	0	45.48905322	247	316	256	2979	94	322	0	0	0	0.997728036	0.000402405	0.000498528	0.000502932	0	0	0	0	0	0	89	368	98	439	251	380.5	5836.25391	5019.337611
1069	4	1.59	NA	NA	21	359	0	82.41322932	245	318	253	2227	51	197	0	0	0	8.761587372	0.000712498	0.00097643	0.001114451	0	0	0	0	0	0	111	327	87.5	503.5	238	440.5	15558.93426	17476.20144
1070	12	2	NA	NA	26	319	0	5.283249584	247	316	256	2979	94	322	0	0	0	2.574129264	0.000727927	0.000816765	0.001693151	0	0	0	0	0	0	89	368	98	439	251	380.5	29991.01519	33574.77495
1071	2	2.36	NA	NA	30	366	0	197.891345	245	318	253	2227	51	197	0	0	0	10.65643881	0.000404625	0.001202938	0.001236774	0	0	0	0	0	0	111	327	87.5	503.5	238	440.5	47638.84264	44349.76639
1072	3	1.12	10	8	18	321	0	328.6088852	247	316	256	2911	90	310	0	0	0	5.446651514	0.000928892	0.001379674	0.001565662	0	0	0	0	0	0	109	368.5	153	446.5	271	360.5	6754.390615	8428.03253
1073	1	1.3	NA	NA	23	322	0	330.5283046	247	316	256	2979	94	322	0	0	0	2.409070055	0.000402405	0.000806817	0.000897307	0	0	0	0	0	0	89	368	98	439	251	380.5	11477.05385	12100.32892
1074	3	1.1	NA	NA	24	318	0	88.47805524	247	315	256	2988	95	324	0	0	0	8.711463423	0.000870422	0.001061697	0.001178813	0	0	0	0	0	0	109	368.5	153	439	256.5	372	8634.780875	8121.285941
1075	2	1.22	11	9	20	331	0	114.0835999	247	316	256	2894	89	307	0	0	0	2.854681788	0.001582396	0.002811501	0.003138238	0	0	0	0	0	0	119	377	145.5	449	272	350.5	8845.986919	10274.14221
1076	2	1.06	9	9	18	315	0	5.28212282	247	316	256	2911	90	310	0	0	0	10.1944725	0.00060447	0.000678405	0.001379674	0	0	0	0	0	0	109	368.5	153	446.5	271	360.5	6066.101064	7387.829152
1077	1	0.64	NA	NA	24	370	0	185.2697916	245	318	253	2227	51	197	0	0	0	5.137797979	0.000404625	0.001158959	0.001191104	0	0	0	0	0	0	111	327	87.5	503.5	238	440.5	2999.964453	1972.769273
1078	2	1.16	17	12	29	357	0	198.7121781	245	316	254	2676	76	269	0	0	0	10.22976809	0.000148098	0.000371797	0.000980352	NA	NA	NA	NA	NA	NA	129.5	368	142.5	479	281	350.5	11520.9706	8826.577772
1079	0	1	NA	NA	23	322	0	239.4664664	247	315	256	2988	95	324	0	0	0	1.376634396	0.000451728	0.001178813	0.001563673	0	0	0	0	0	0	109	368.5	153	439	256.5	372	6877.221236	6463.968207
1080	12	1.1	NA	NA	27	318	0	99.30591563	247	316	256	2948	93	317	0	0	0	2.881504601	0.001115834	0.001493983	0.001637941	NA	NA	NA	NA	NA	NA	108	372.5	145.5	443	262.5	365	9686.70743	8121.285941
1081	3	1.1	NA	NA	24	319	0	119.3253061	247	316	256	2979	94	322	0	0	0	3.803141786	0.000461567	0.000680783	0.000959488	0	0	0	0	0	0	89	368	98	439	251	380.5	8634.780875	8121.285941
1082	5	1.16	13	10	23	322	0	34.13838422	247	316	256	2929	91	313	0	0	0	1.68982407	0.001621685	0.001720519	0.001834628	0	0	0	0	0	0	100.5	368.5	145.5	443.5	281	352	9188.296275	9165.294824
1083	2	0.7	NA	NA	23	309	0	198.7313731	247	315	256	2997	95	325	0	0	0	2.214834692	0.000587031	0.001525673	0.002202537	0	0	0	0	0	0	111	372.5	150	443.5	272	355	3428.028072	2752.944704
1084	1	0.83	17	11	28	357	0	198.7121781	245	316	254	2676	76	269	0	0	0	10.22976809	0.000148098	0.000232125	0.000836063	NA	NA	NA	NA	NA	NA	129.5	368	142.5	479	281	350.5	5792.06334	3954.241143
1085	4	1.3	NA	NA	28	321	0	283.8092648	247	316	256	2948	93	317	0	0	0	1.953024441	0.000694139	0.001133784	0.00115364	NA	NA	NA	NA	NA	NA	108	372.5	145.5	443	262.5	365	13906.25824	12100.32892
1086	1	0.91	18	10	28	360	0	203.532879	245	316	254	2676	76	269	0	0	0	12.27088176	0.000232125	0.000371797	0.000671465	NA	NA	NA	NA	NA	NA	129.5	368	142.5	479	281	350.5	6931.730414	4934.17932
1087	4	1.16	12	11	23	324	0	314.5160868	247	316	256	2929	91	313	0	0	0	3.653412643	0.001105575	0.001557418	0.001621685	0	0	0	0	0	0	100.5	368.5	145.5	443.5	281	352	9188.296275	9165.294824
1088	4	1.1	NA	NA	24	306	0	134.5148036	248	317	257	2924	91	313	0	0	0	6.622092554	0.000342644	0.002860397	0.002990995	NA	NA	NA	NA	NA	NA	110.5	368.5	153	449	261	366.5	8634.780875	8072.590196
1089	5	1.5	13	9	22	328	0	150.5353732	247	316	256	2894	89	307	0	0	0	7.192940393	0.001582396	0.002153335	0.002910028	0	0	0	0	0	0	119	377	145.5	449	272	350.5	14531.19403	16798.29699
1090	6	1.2	NA	NA	27	318	0	148.6035285	247	316	256	2979	94	322	0	0	0	1.365598725	0.000816765	0.001345319	0.001532857	0	0	0	0	0	0	89	368	98	439	251	380.5	11479.93565	9998.00557
1091	6	1.2	NA	NA	24	319	0	12.46961024	247	315	256	2988	95	324	0	0	0	5.475846508	0.000451728	0.001502897	0.001833801	0	0	0	0	0	0	109	368.5	153	439	256.5	372	10233.27374	9998.00557
1092	1	1.1	NA	NA	24	305	0	243.8256831	247	315	256	2997	95	325	0	0	0	2.113505488	0.00174797	0.001754356	0.002039084	0	0	0	0	0	0	111	372.5	150	443.5	272	355	8634.780875	8165.253236
1093	3	1	NA	NA	28	316	0	161.2714597	247	316	256	2948	93	317	0	0	0	5.888252794	0.000694139	0.000837081	0.000979161	NA	NA	NA	NA	NA	NA	108	372.5	145.5	443	262.5	365	8332.836608	6463.968207
1094	3	0.8	NA	NA	26	315	0	311.790499	247	316	256	2948	93	317	0	0	0	6.963452124	0.001174361	0.001275738	0.001433963	NA	NA	NA	NA	NA	NA	108	372.5	145.5	443	262.5	365	5014.322584	3780.072529
1095	3	1.4	NA	NA	23	319	0	260.1581789	247	315	256	2988	95	324	0	0	0	4.085548003	0.000731373	0.000930712	0.001046094	0	0	0	0	0	0	109	368.5	153	439	256.5	372	13263.40164	14434.01817
1096	6	1.3	NA	NA	24	320	0	138.9148952	247	316	256	2979	94	322	0	0	0	4.322805362	0.000413319	0.001162224	0.001509078	0	0	0	0	0	0	89	368	98	439	251	380.5	11963.82972	12100.32892
1097	3	1.4	NA	NA	27	311	0	281.1226861	247	315	256	2997	95	325	0	0	0	2.416004171	0.000587031	0.001726751	0.002247352	0	0	0	0	0	0	111	372.5	150	443.5	272	355	15510.27818	14512.16155
1098	6	1.1	NA	NA	24	303	0	71.85419637	248	317	257	2924	91	313	0	0	0	8.179749704	0.000342644	0.003003553	0.003012189	NA	NA	NA	NA	NA	NA	110.5	368.5	153	449	261	366.5	8634.780875	8072.590196
1099	6	1.46	12	9	21	329	0	263.7648971	247	316	256	2911	90	310	0	0	0	2.145924498	0.001450949	0.001890153	0.001970784	0	0	0	0	0	0	109	368.5	153	446.5	271	360.5	13172.5372	15851.91768
1100	1	0.95	17	11	28	360	0	331.7212612	245	316	254	2676	76	269	0	0	0	4.491940276	0.000227423	0.000532376	0.00073345	NA	NA	NA	NA	NA	NA	129.5	368	142.5	479	281	350.5	7538.923627	5471.279974
1101	3	1.1	NA	NA	23	318	0	45.48896126	247	316	256	2979	94	322	0	0	0	2.658962226	0.000413319	0.001008172	0.001287362	0	0	0	0	0	0	89	368	98	439	251	380.5	8283.454994	8121.285941
1102	4	1.59	18	12	30	363	0	91.44546438	245	316	254	2676	76	269	0	0	0	9.164657815	0.000369632	0.000634477	0.000902477	NA	NA	NA	NA	NA	NA	129.5	368	142.5	479	281	350.5	22037.59304	18690.1442
1103	12	1.5	NA	NA	24	312	0	211.3978077	247	315	256	2988	95	324	0	0	0	1.365618155	0.001667556	0.001802361	0.002037081	0	0	0	0	0	0	109	368.5	153	439	256.5	372	15819.14246	17004.4541
1104	5	1.5	NA	NA	28	314	0	258.8761183	247	315	256	2967	94	320	0	0	0	4.822937617	0.001042448	0.001389505	0.001482514	0	0	0	0	0	0	108	368.5	138.5	443.5	261	365	18387.51347	17004.4541
1105	6	1.3	NA	NA	26	312	0	108.1446086	247	316	256	2957	93	318	0	0	0	2.992295588	0.000972371	0.001703381	0.001966266	0	0	0	0	0	0	111	368.5	153	449	281	352	12935.94138	12100.32892
1106	0	1.1	NA	NA	26	288	0	299.7480513	248	315	256	3004	96	327	0	0	0	11.58770113	0.00081189	0.00161403	0.003077878	0	0	0	0	0	0	115	385.5	150	437.5	277.5	336.5	9336.393265	8165.253236
1107	3	1.07	18	12	30	359	0	348.5121557	245	316	254	2676	76	269	0	0	0	2.378045292	0.000227423	0.000308287	0.000525039	NA	NA	NA	NA	NA	NA	129.5	368	142.5	479	281	350.5	10171.7132	7276.535438
1108	3	1.18	14	8	22	314	0	225.4846769	247	316	256	2929	91	313	0	0	0	2.326806574	0.002194273	0.00265292	0.00334328	0	0	0	0	0	0	100.5	368.5	145.5	443.5	281	352	9096.720317	9547.21404
1109	2	1.2	NA	NA	26	321	0	225.4892372	247	316	256	2979	94	322	0	0	0	2.658975232	0.00027195	0.00065346	0.001046094	0	0	0	0	0	0	89	368	98	439	251	380.5	11064.77042	9998.00557
1110	5	1.3	NA	NA	26	319	0	209.4727728	247	315	256	2997	95	325	0	0	0	4.809703061	0.001310444	0.00152547	0.001804588	0	0	0	0	0	0	111	372.5	150	443.5	272	355	12935.94138	12165.8381
1111	2	0.81	17	10	27	359	0	108.1612332	245	316	254	2676	76	269	0	0	0	1.495844926	0.000308287	0.000355985	0.000532376	NA	NA	NA	NA	NA	NA	129.5	368	142.5	479	281	350.5	5330.162116	3728.544441
1112	2	0.8	NA	NA	22	359	0	160.8582527	245	318	253	2227	51	197	0	0	0	18.12824009	0.00122819	0.001236774	0.002362714	0	0	0	0	0	0	111	327	87.5	503.5	238	440.5	4259.933491	3383.518377
1113	2	1	NA	NA	26	318	0	134.5126317	247	316	256	2957	93	318	0	0	0	0.332595947	0.000751066	0.001389505	0.001703381	0	0	0	0	0	0	111	368.5	153	449	281	352	7751.408328	6463.968207
1114	5	1.2	NA	NA	27	321	0	34.14133886	247	316	256	2957	93	318	0	0	0	6.730365073	0.000751066	0.000972371	0.001835041	0	0	0	0	0	0	111	368.5	153	449	281	352	11479.93565	9998.00557
1115	3	1.3	NA	NA	25	318	0	140.2302312	247	316	256	2979	94	322	0	0	0	3.33327423	0.00027195	0.000395324	0.000930712	0	0	0	0	0	0	89	368	98	439	251	380.5	12450.11892	12100.32892
1116	3	1.33	18	12	30	360	0	196.1895461	245	316	254	2676	76	269	0	0	0	3.395261454	0.000264849	0.000369632	0.001024803	NA	NA	NA	NA	NA	NA	129.5	368	142.5	479	281	350.5	15552.32687	12229.96457
1117	1	1.1	NA	NA	24	299	0	212.9182623	248	315	256	3004	96	327	0	0	0	3.052596582	0.000811464	0.00081189	0.002380057	0	0	0	0	0	0	115	385.5	150	437.5	277.5	336.5	8634.780875	8165.253236
1118	6	1.16	11	11	22	330	0	203.0984632	247	316	256	2929	91	313	0	0	0	7.809674207	0.000226947	0.000495025	0.001834628	0	0	0	0	0	0	100.5	368.5	145.5	443.5	281	352	8798.186405	9165.294824
1119	3	1.5	NA	NA	24	318	0	34.14321766	247	315	256	2988	95	324	0	0	0	5.058051951	0.000395324	0.00065346	0.000731373	0	0	0	0	0	0	109	368.5	153	439	256.5	372	15819.14246	17004.4541
1120	9	0.96	9	11	20	329	0	34.13690961	247	316	256	2911	90	310	0	0	0	1.689794601	0.000791127	0.000959683	0.001450949	0	0	0	0	0	0	109	368.5	153	446.5	271	360.5	5540.709112	5825.845904
1121	2	1	NA	NA	25	317	0	325.3291743	247	315	256	2967	94	320	0	0	0	7.05211237	0.000564836	0.00080134	0.000877469	0	0	0	0	0	0	108	368.5	138.5	443.5	261	365	7460.29629	6463.968207
1122	1	0.7	17	10	27	359	0	301.5941416	245	316	254	2676	76	269	0	0	0	4.441834334	0.000355985	0.000450004	0.000525039	NA	NA	NA	NA	NA	NA	129.5	368	142.5	479	281	350.5	4008.750578	2621.118455
1123	2	1.1	NA	NA	26	317	0	90	247	316	256	2948	93	317	0	0	0	0.4743168	0.000228002	0.000412317	0.000837081	NA	NA	NA	NA	NA	NA	108	372.5	145.5	443	262.5	365	9336.393265	8121.285941
1124	0	0.75	17	11	28	364	0	214.6438157	245	316	254	2676	76	269	0	0	0	7.049837567	0.000264849	0.000634477	0.001113512	NA	NA	NA	NA	NA	NA	129.5	368	142.5	479	281	350.5	4752.394147	3096.735243
1125	2	0.91	12	8	20	327	0	60.67053806	247	316	256	2929	91	313	0	0	0	3.802652242	0.000226947	0.000486786	0.001687623	0	0	0	0	0	0	100.5	368.5	145.5	443.5	281	352	4991.380766	5123.526847
1126	3	1.1	NA	NA	24	322	0	134.5141004	247	316	256	2948	93	317	0	0	0	3.653541114	0.000412317	0.000555462	0.000604494	NA	NA	NA	NA	NA	NA	108	372.5	145.5	443	262.5	365	8634.780875	8121.285941
1127	4	0.62	15	3	18	310	0	125.923862	247	316	256	2917	91	312	0	0	0	10.99113059	0.00220349	0.003466532	0.003712384	0	0	0	0	0	0	108	368.5	153	443.5	271	360.5	2129.419224	2028.411117
1128	1	0.6	NA	NA	24	299	0	18.72962004	247	315	256	2967	94	320	0	0	0	8.793951834	0.000653948	0.000715352	0.00080134	0	0	0	0	0	0	108	368.5	138.5	443.5	261	365	2644.868232	1884.533233
1129	2	1.1	18	4	22	323	0	191.4976743	247	316	256	2929	91	313	0	0	0	12.86648891	0.000486786	0.000495025	0.001615056	0	0	0	0	0	0	100.5	368.5	145.5	443.5	281	352	7931.762204	8072.590196
1130	6	1	NA	NA	25	297	0	299.9572371	248	317	257	2924	91	313	0	0	0	7.887981517	0.000317166	0.000548154	0.001751877	NA	NA	NA	NA	NA	NA	110.5	368.5	153	449	261	366.5	7460.29629	6425.209843
1131	2	0.92	17	11	28	361	0	308.8400414	245	316	254	2676	76	269	0	0	0	6.662232715	0.000450004	0.000712888	0.000726615	NA	NA	NA	NA	NA	NA	129.5	368	142.5	479	281	350.5	7081.197464	5065.475866
1132	4	1	NA	NA	25	317	0	90	247	316	256	2948	93	317	0	0	0	0.4743168	0.000228002	0.000555462	0.000979161	NA	NA	NA	NA	NA	NA	108	372.5	145.5	443	262.5	365	7460.29629	6463.968207
1133	6	1.8	NA	NA	24	316	0	323.6237521	247	315	256	2988	95	324	0	0	0	8.339227956	0.000815098	0.001168295	0.001263155	0	0	0	0	0	0	109	368.5	153	439	256.5	372	22581.08104	26185.26444
1134	3	1.1	NA	NA	23	316	0	70.65194512	247	316	256	2948	93	317	0	0	0	7.002961408	0.000584572	0.000604494	0.000809673	NA	NA	NA	NA	NA	NA	108	372.5	145.5	443	262.5	365	8283.454994	8121.285941
1135	4	1.4	NA	NA	26	300	0	336.4461542	247	315	256	2967	94	320	0	0	0	7.085930246	0.00054238	0.000653948	0.001269822	0	0	0	0	0	0	108	368.5	138.5	443.5	261	365	14949.35795	14434.01817
1136	2	1.2	NA	NA	26	306	0	248.5356823	248	315	256	3004	96	327	0	0	0	5.0844123	0.000811464	0.00161403	0.001664633	0	0	0	0	0	0	115	385.5	150	437.5	277.5	336.5	11064.77042	10052.13311
1137	1	0.6	NA	NA	24	301	0	310.9424493	248	317	257	2924	91	313	0	0	0	5.322064695	0.000317166	0.00048391	0.001546868	NA	NA	NA	NA	NA	NA	110.5	368.5	153	449	261	366.5	2644.868232	1873.233452
1138	4	1.1	15	8	23	329	0	341.2732992	247	316	256	2917	91	312	0	0	0	1.476924322	0.000566366	0.00169819	0.001817603	0	0	0	0	0	0	108	368.5	153	443.5	271	360.5	8283.454994	8072.590196
1139	3	1	NA	NA	24	320	0	341.2699887	247	316	256	2979	94	322	0	0	0	2.951946247	0.001266505	0.001345319	0.002026352	0	0	0	0	0	0	89	368	98	439	251	380.5	7168.904574	6463.968207
1140	2	0.7	NA	NA	26	296	0	144.3216036	247	315	256	2967	94	320	0	0	0	9.667029229	0.00054238	0.000814088	0.000947008	0	0	0	0	0	0	108	368.5	138.5	443.5	261	365	3863.776434	2738.120971
1141	5	1.1	NA	NA	26	314	0	251.8556089	247	315	256	2967	94	320	0	0	0	2.24514048	0.000460053	0.000814088	0.001042448	0	0	0	0	0	0	108	368.5	138.5	443.5	261	365	9336.393265	8121.285941
1142	3	1.2	NA	NA	25	316	0	22.50936603	247	315	256	2967	94	320	0	0	0	6.783023084	0.000564836	0.000715352	0.000797697	0	0	0	0	0	0	108	368.5	138.5	443.5	261	365	10649.2217	9998.00557
1143	3	1	NA	NA	26	323	0	112.8473065	247	315	256	2967	94	320	0	0	0	1.801017838	0.000729572	0.000797697	0.000877469	0	0	0	0	0	0	108	368.5	138.5	443.5	261	365	7751.408328	6463.968207
1144	3	1.4	NA	NA	23	319	0	131.9100463	247	315	256	2988	95	324	0	0	0	7.291128115	0.000506996	0.000815098	0.001342161	0	0	0	0	0	0	109	368.5	153	439	256.5	372	13263.40164	14434.01817
1145	5	1.2	NA	NA	27	318	0	191.499959	247	315	256	2988	95	324	0	0	0	3.564664659	0.000528001	0.00124292	0.001310444	0	0	0	0	0	0	109	368.5	153	439	256.5	372	11479.93565	9998.00557
1146	1	1.3	NA	NA	26	317	0	85.31646163	247	315	256	2967	94	320	0	0	0	5.692604677	0.000729572	0.001179037	0.001192281	0	0	0	0	0	0	108	368.5	138.5	443.5	261	365	12935.94138	12100.32892
1147	1	0.52	9	11	20	325	0	8.266300419	247	316	256	2911	90	310	0	0	0	4.935825968	0.000500234	0.000791127	0.001294714	0	0	0	0	0	0	109	368.5	153	446.5	271	360.5	1674.211922	1322.577233
1148	6	1.1	11	13	24	326	0	51.18416226	247	316	256	2929	91	313	0	0	0	3.344164974	0.001150466	0.001557418	0.001978467	0	0	0	0	0	0	100.5	368.5	145.5	443.5	281	352	8634.780875	8072.590196
1149	8	1.2	NA	NA	27	302	0	16.65429913	248	317	257	2924	91	313	0	0	0	4.130360292	0.00048391	0.000548154	0.001234414	NA	NA	NA	NA	NA	NA	110.5	368.5	153	449	261	366.5	11479.93565	9938.056895
1150	1	1.2	NA	NA	26	313	0	277.0052997	247	315	256	2997	95	325	0	0	0	3.818088637	0.00152547	0.001835544	0.001917188	0	0	0	0	0	0	111	372.5	150	443.5	272	355	11064.77042	10052.13311
1151	4	1.3	NA	NA	26	320	0	232.5990646	247	315	256	2988	95	324	0	0	0	2.685308268	0.000528001	0.001305912	0.001568751	0	0	0	0	0	0	109	368.5	153	439	256.5	372	12935.94138	12100.32892
1152	2	1	NA	NA	24	314	0	69.7614064	247	316	256	2948	93	317	0	0	0	8.035505505	0.000367142	0.000584572	0.000803643	NA	NA	NA	NA	NA	NA	108	372.5	145.5	443	262.5	365	7168.904574	6463.968207
1153	5	1.3	NA	NA	26	308	0	305.7884468	247	316	256	2979	94	322	0	0	0	4.377483905	0.000622981	0.000993874	0.001097035	0	0	0	0	0	0	89	368	98	439	251	380.5	12935.94138	12100.32892
1154	3	1.04	9	10	19	327	0	116.180981	247	316	256	2911	90	310	0	0	0	3.16771508	0.000500234	0.000863704	0.000959683	0	0	0	0	0	0	109	368.5	153	446.5	271	360.5	6161.397392	7058.406395
1155	3	1.62	NA	NA	21	374	0	270	245	317	254	2242	52	200	0	0	0	9.838548818	0.000333282	0.000386828	0.000748575	0	0	0	0	0	0	99	307	90.5	499	238	460.5	16137.11774	18267.57617
1156	6	1.72	NA	NA	23	383	0	14.23312432	245	317	254	2242	52	200	0	0	0	3.843167343	0.000226	0.000578003	0.000818665	0	0	0	0	0	0	99	307	90.5	499	238	460.5	19822.7783	21050.0902
1157	6	1.37	NA	NA	21	387	0	90	245	317	254	2242	52	200	0	0	0	2.364481414	0.000226	0.000352006	0.000866672	0	0	0	0	0	0	99	307	90.5	499	238	460.5	11634.05751	12271.09734
1158	4	1.53	NA	NA	23	386	0	92.09057145	245	317	254	2242	52	200	0	0	0	6.365652826	0.000352006	0.000578003	0.001037946	0	0	0	0	0	0	99	307	90.5	499	238	460.5	15773.59437	15952.81567
1159	2	1.3	NA	NA	26	315	0	142.6609337	247	315	256	2967	94	320	0	0	0	2.344922479	0.000460053	0.000947008	0.00147769	0	0	0	0	0	0	108	368.5	138.5	443.5	261	365	12935.94138	12100.32892
1160	3	1.62	11	13	24	327	0	116.1807636	247	316	256	2911	90	310	0	0	0	2.113022222	0.00046837	0.000706229	0.001457454	0	0	0	0	0	0	109	368.5	153	446.5	271	360.5	18383.41147	20286.19633
1161	5	0.98	16	6	22	326	0	345.2291591	247	316	256	2917	91	312	0	0	0	6.483064249	0.000566366	0.001334976	0.001478421	0	0	0	0	0	0	108	368.5	153	443.5	271	360.5	6330.594029	6121.32672
1162	0	0.4	NA	NA	20	316	0	321.6492661	247	315	256	2988	95	324	0	0	0	2.674029138	0.000506996	0.001206388	0.001263155	0	0	0	0	0	0	109	368.5	153	439	256.5	372	1003.212665	700.6345355
1163	4	1.62	NA	NA	22	386	0	191.9354483	245	317	254	2242	52	200	0	0	0	11.29121189	0.000625601	0.001108253	0.001211753	0	0	0	0	0	0	99	307	90.5	499	238	460.5	16886.68773	18267.57617
1164	2	1.19	18	12	30	359	0	225.4590509	245	316	254	2676	76	269	0	0	0	2.657553394	0.000770658	0.001118758	0.001152742	NA	NA	NA	NA	NA	NA	129.5	368	142.5	479	281	350.5	12517.12649	9381.504812
1165	3	1.31	NA	NA	22	376	0	274.8288912	245	317	254	2242	52	200	0	0	0	8.252282341	0.000333282	0.000585953	0.000880118	0	0	0	0	0	0	99	307	90.5	499	238	460.5	11155.38936	11030.41164
1166	6	1.12	12	10	22	305	0	195.5031222	248	317	257	2924	91	313	0	0	1	5.308290575	0.000816697	0.00265292	0.002883142	0	0	0	0	0	0	110.5	368.5	153	449	261	366.5	8215.703252	8428.03253
1167	5	0.7	NA	NA	20	310	0	75.4938325	247	316	256	2948	93	317	0	0	0	4.644276403	0.000367142	0.000809673	0.000981657	NA	NA	NA	NA	NA	NA	108	372.5	145.5	443	262.5	365	2990.909536	2738.120971
1168	3	1.31	NA	NA	21	383	0	296.2340777	245	317	254	2242	52	200	0	0	0	6.304397883	0.000367267	0.000386828	0.000585953	0	0	0	0	0	0	99	307	90.5	499	238	460.5	10660.22149	11030.41164
1169	1	1.05	11	10	21	311	0	175.0177044	248	317	257	2924	91	313	0	0	1	8.136912211	0.000816697	0.002194273	0.002216398	0	0	0	0	0	0	110.5	368.5	153	449	261	366.5	6921.722294	7222.043456
1170	1	0.88	14	8	22	327	0	288.148405	247	316	256	2894	89	307	0	0	0	1.496866166	0.001119223	0.002153335	0.002891055	0	0	0	0	0	0	119	377	145.5	449	272	350.5	5130.992031	4697.649685
1171	2	1.2	14	6	20	313	0	145.8624951	247	316	256	2917	91	312	0	0	0	6.73006251	0.0017865	0.001819331	0.00220349	0	0	0	0	0	0	108	368.5	153	443.5	271	360.5	8565.124806	9938.056895
1172	3	1.41	13	10	23	326	0	116.1807394	247	316	256	2911	90	310	0	0	0	2.113024033	0.000298412	0.00046837	0.001334976	0	0	0	0	0	0	109	368.5	153	446.5	271	360.5	13448.96005	14592.29826
1173	4	1.3	NA	NA	24	318	0	18.72854033	247	316	256	2948	93	317	0	0	0	1.47694039	0.000234785	0.00098955	0.001122508	NA	NA	NA	NA	NA	NA	108	372.5	145.5	443	262.5	365	11963.82972	12100.32892
1174	6	1.1	NA	NA	23	323	0	60.67218294	247	316	256	2948	93	317	0	0	0	3.802845985	0.000929019	0.00138919	0.001636927	NA	NA	NA	NA	NA	NA	108	372.5	145.5	443	262.5	365	8283.454994	8121.285941
1175	4	1.17	18	12	30	369	0	196.9536048	245	316	254	2676	76	269	0	0	0	4.863651675	0.000770658	0.001324578	0.001574868	NA	NA	NA	NA	NA	NA	129.5	368	142.5	479	281	350.5	12109.76664	9009.408857
1176	6	2	NA	NA	23	318	0	148.6024106	247	315	256	2988	95	324	0	0	0	2.72968016	0.000599621	0.000858171	0.001168295	0	0	0	0	0	0	109	368.5	153	439	256.5	372	26608.69326	33574.77495
1177	4	1.62	NA	NA	21	388	0	92.82122805	245	317	254	2242	52	200	0	0	0	9.389843654	0.000589401	0.000625601	0.000648929	0	0	0	0	0	0	99	307	90.5	499	238	460.5	16137.11774	18267.57617
1178	12	1.6	NA	NA	27	312	0	76.5508024	247	316	256	2957	93	318	0	0	0	8.949386856	0.001141657	0.001232614	0.001454759	0	0	0	0	0	0	111	368.5	153	449	281	352	20128.8919	19816.6834
1179	3	1.75	NA	NA	22	385	0	200.0652323	245	317	254	2242	52	200	0	0	0	6.18195242	0.000367267	0.000524324	0.000748575	0	0	0	0	0	0	99	307	90.5	499	238	460.5	19632.7635	21928.63694
1180	1	0.5	NA	NA	20	316	0	26.95754337	247	315	256	2967	94	320	0	0	0	3.136054362	0.000136029	0.000328892	0.001179037	0	0	0	0	0	0	108	368.5	138.5	443.5	261	365	1550.819852	1209.22623
1181	3	1.09	18	12	30	364	0	104.3128957	245	316	254	2676	76	269	0	0	0	6.573387699	3.89E-05	0.000167371	0.001017536	NA	NA	NA	NA	NA	NA	129.5	368	142.5	479	281	350.5	10546.13912	7606.256518
1182	3	1.3	NA	NA	24	314	0	90	247	316	256	2979	94	322	0	0	0	0.948677086	0.000622981	0.000644184	0.000688491	0	0	0	0	0	0	89	368	98	439	251	380.5	11963.82972	12100.32892
1183	2	1.27	18	12	30	364	0	104.3128957	245	316	254	2676	76	269	0	0	0	6.573387699	3.89E-05	0.000190263	0.000992948	NA	NA	NA	NA	NA	NA	129.5	368	142.5	479	281	350.5	14212.21718	10956.51176
1184	2	1.03	18	12	30	365	0	111.4865636	245	316	254	2676	76	269	0	0	0	5.079423182	0.000167371	0.000190263	0.000975666	NA	NA	NA	NA	NA	NA	129.5	368	142.5	479	281	350.5	9442.679186	6642.025702
1185	3	0.9	NA	NA	23	317	0	52.59507335	247	316	256	2948	93	317	0	0	0	5.358385867	0.000234785	0.00090116	0.00119365	NA	NA	NA	NA	NA	NA	108	372.5	145.5	443	262.5	365	5598.792523	5019.337611
1186	6	2.2	NA	NA	26	317	0	22.96940187	247	315	256	2988	95	324	0	0	0	6.055452404	0.000381792	0.000644184	0.00088627	0	0	0	0	0	0	109	368.5	153	439	256.5	372	36123.48884	42016.79921
1187	0	0.3	NA	NA	18	316	0	26.95754337	247	315	256	2967	94	320	0	0	0	3.136054362	0.000136029	0.000284609	0.001192281	0	0	0	0	0	0	108	368.5	138.5	443.5	261	365	516.2419372	345.1568306
1188	3	1.16	14	6	20	323	0	90	247	316	256	2911	90	310	0	0	0	6.610363604	0.000298412	0.000706229	0.001320173	0	0	0	0	0	0	109	368.5	153	446.5	271	360.5	8016.668002	9165.294824
1189	0	0.6	NA	NA	22	313	0	157.8596171	247	316	256	2979	94	322	0	0	0	2.515749507	0.000871209	0.001266505	0.001835108	0	0	0	0	0	0	89	368	98	439	251	380.5	2429.530776	1884.533233
1190	2	1	NA	NA	25	313	0	233.5985628	247	316	256	2979	94	322	0	0	0	7.036974953	0.000856636	0.000868438	0.001013877	0	0	0	0	0	0	89	368	98	439	251	380.5	7460.29629	6463.968207
1191	3	0.9	11	9	20	323	0	345.7349747	247	316	256	2911	90	310	0	0	0	1.924019313	0.0007933	0.000863704	0.001003136	0	0	0	0	0	0	109	368.5	153	446.5	271	360.5	4884.873052	4989.241344
1192	4	1.3	NA	NA	28	310	0	39.76621558	247	316	256	2948	93	317	0	0	0	3.333102589	0.000532015	0.000680918	0.001198074	NA	NA	NA	NA	NA	NA	108	372.5	145.5	443	262.5	365	13906.25824	12100.32892
1193	3	1.14	NA	NA	23	380	0	324.0681483	245	317	254	2242	52	200	0	0	0	6.02508107	9.82E-05	0.000648929	0.000818665	0	0	0	0	0	0	99	307	90.5	499	238	460.5	8881.601132	7917.359537
1194	3	1.05	17	4	21	325	0	357.2272799	247	316	256	2929	91	313	0	0	0	4.890492407	0.000970192	0.00103868	0.001089999	0	0	0	0	0	0	100.5	368.5	145.5	443.5	281	352	6921.722294	7222.043456
1195	3	1.3	NA	NA	25	317	0	153.0407469	247	315	256	2997	95	325	0	0	0	5.21759188	0.000942066	0.001174828	0.00124292	0	0	0	0	0	0	111	372.5	150	443.5	272	355	12450.11892	12165.8381
1196	6	0.83	17	5	22	318	0	38.34504448	247	316	256	2929	91	313	0	0	0	2.673819389	0.000937777	0.001150466	0.001341191	0	0	0	0	0	0	100.5	368.5	145.5	443.5	281	352	4577.32343	4105.983861
1197	3	1.34	NA	NA	21	380	0	324.0681483	245	317	254	2242	52	200	0	0	0	6.02508107	9.82E-05	0.000589401	0.000800932	0	0	0	0	0	0	99	307	90.5	499	238	460.5	11141.95052	11641.34573
1198	1	1.3	NA	NA	27	316	0	134.5118661	247	315	256	2967	94	320	0	0	0	3.984813223	0.000284609	0.000328892	0.001158928	0	0	0	0	0	0	108	368.5	138.5	443.5	261	365	13421.31548	12100.32892
1199	8	1.8	NA	NA	26	320	0	294.9692833	247	315	256	2988	95	324	0	0	0	4.958937459	0.000599621	0.000678405	0.001206388	0	0	0	0	0	0	109	368.5	153	439	256.5	372	24415.88918	26185.26444
1200	3	1.06	16	6	22	329	0	291.4719242	247	316	256	2894	89	307	0	0	0	5.082705187	0.001119223	0.001843043	0.002089676	0	0	0	0	0	0	119	377	145.5	449	272	350.5	7378.502233	7342.286049
1201	5	1.2	NA	NA	24	316	0	26.95850942	247	315	256	2988	95	324	0	0	0	5.217557623	0.000381792	0.000575063	0.000688491	0	0	0	0	0	0	109	368.5	153	439	256.5	372	10233.27374	9998.00557
1202	0	NA	NA	NA	NA	311	0	322.6567623	248	315	256	3004	96	327	0	0	0	4.682274648	0.000823608	0.001240331	0.001587086	0	0	0	0	0	0	115	385.5	150	437.5	277.5	336.5	NA	NA
1203	1	1.88	NA	NA	21	380	0	71.8129245	245	317	254	2242	52	200	0	0	0	8.892683566	0.000524324	0.000798952	0.001081882	0	0	0	0	0	0	99	307	90.5	499	238	460.5	21577.88037	25972.67663
1204	4	0.9	NA	NA	24	300	0	134.5145285	248	317	257	2924	91	313	0	0	0	5.306193615	0.000670768	0.001198074	0.001299765	NA	NA	NA	NA	NA	NA	110.5	368.5	153	449	261	366.5	5836.25391	4989.241344
1205	3	1.35	16	4	20	324	0	134.5173381	247	316	256	2911	90	310	0	0	0	6.621797284	0.000721826	0.001003136	0.001320173	0	0	0	0	0	0	109	368.5	153	446.5	271	360.5	10779.1228	13158.53283
1206	4	1.2	NA	NA	28	317	0	154.607544	247	316	256	2957	93	318	0	0	0	3.865774053	0.001141657	0.001903944	0.001991423	0	0	0	0	0	0	111	368.5	153	449	281	352	11894.73192	9998.00557
1207	4	1.8	NA	NA	23	307	0	67.1511383	247	316	256	2948	93	317	0	0	0	5.388541975	0.000479302	0.001074297	0.001148136	NA	NA	NA	NA	NA	NA	108	372.5	145.5	443	262.5	365	21662.31793	26185.26444
1208	3	1.12	14	8	22	329	0	110.717536	247	316	256	2894	89	307	0	0	0	3.292021471	0.001674325	0.001843043	0.002049948	0	0	0	0	0	0	119	377	145.5	449	272	350.5	8215.703252	8376.076977
1209	2	1	NA	NA	26	319	0	134.5120805	247	315	256	2967	94	320	0	0	0	3.653671773	0.001509268	0.001667927	0.001674618	0	0	0	0	0	0	108	368.5	138.5	443.5	261	365	7751.408328	6463.968207
1210	6	0.8	NA	NA	22	311	0	105.6905569	247	316	256	2948	93	317	0	0	0	3.444637819	0.000479302	0.000597836	0.000877128	NA	NA	NA	NA	NA	NA	108	372.5	145.5	443	262.5	365	4259.933491	3780.072529
1211	2	0.8	NA	NA	22	311	0	266.6900359	247	316	256	2948	93	317	0	0	0	4.031849505	0.000303595	0.000877128	0.00090116	NA	NA	NA	NA	NA	NA	108	372.5	145.5	443	262.5	365	4259.933491	3780.072529
1212	4	1.3	NA	NA	26	314	0	314.5109774	247	316	256	2979	94	322	0	0	0	5.306526225	0.000431325	0.000634527	0.001013877	0	0	0	0	0	0	89	368	98	439	251	380.5	12935.94138	12100.32892
1213	4	0.9	NA	NA	26	298	0	84.38476803	248	317	257	2924	91	313	0	0	0	4.755133313	0.000631805	0.000670768	0.000680918	NA	NA	NA	NA	NA	NA	110.5	368.5	153	449	261	366.5	6310.474173	4989.241344
1214	3	0.9	NA	NA	20	310	0	308.8139271	247	316	256	2948	93	317	0	0	0	3.34430329	0.000303595	0.000597836	0.0009929	NA	NA	NA	NA	NA	NA	108	372.5	145.5	443	262.5	365	4884.873052	5019.337611
1215	4	1.3	NA	NA	26	317	0	12.29638185	247	315	256	2967	94	320	0	0	0	6.652130244	0.000310161	0.001158928	0.001391677	0	0	0	0	0	0	108	368.5	138.5	443.5	261	365	12935.94138	12100.32892
1216	6	1.16	14	10	24	326	0	327.0886129	247	316	256	2929	91	313	0	0	0	3.052359939	0.000452004	0.0006809	0.00103868	0	0	0	0	0	0	100.5	368.5	145.5	443.5	281	352	9577.999157	9165.294824
1217	2	0.81	15	5	20	323	0	5.22E-13	247	316	256	2929	91	313	0	0	0	1.398769007	0.000452004	0.001029556	0.001341191	0	0	0	0	0	0	100.5	368.5	145.5	443.5	281	352	3976.808333	3871.626121
1218	3	1.2	NA	NA	24	308	0	1.574613037	247	316	256	2948	93	317	0	0	0	8.566310851	0.000532015	0.000631805	0.001299765	NA	NA	NA	NA	NA	NA	108	372.5	145.5	443	262.5	365	10233.27374	9998.00557
1219	0	0.3	NA	NA	22	315	0	327.8005496	247	315	256	2988	95	324	0	0	0	5.767107518	0.000678405	0.000858171	0.00188472	0	0	0	0	0	0	109	368.5	153	439	256.5	372	627.9308977	345.1568306
1220	3	0.95	15	8	23	325	0	91.37376144	247	316	256	2929	91	313	0	0	0	9.63415683	0.000388525	0.000705113	0.001531896	0	0	0	0	0	0	100.5	368.5	145.5	443.5	281	352	6221.992354	5681.238564
1221	3	1.1	NA	NA	24	319	0	232.1818084	247	316	256	2948	93	317	0	0	0	5.685533365	0.000460913	0.000929019	0.001151462	NA	NA	NA	NA	NA	NA	108	372.5	145.5	443	262.5	365	8634.780875	8121.285941
1222	0	0.4	NA	NA	20	309	0	330.2241023	247	316	256	2957	93	318	0	0	0	8.532898559	0.000277222	0.000803326	0.001062676	0	0	0	0	0	0	111	368.5	153	449	281	352	1003.212665	700.6345355
1223	4	1.43	NA	NA	22	369	0	186.8068548	245	318	253	2227	51	197	0	0	0	7.933123897	0.000422043	0.000528981	0.001140149	0	0	0	0	0	0	111	327	87.5	503.5	238	440.5	13236.92503	13587.56852
1224	6	2	NA	NA	26	322	0	11.49921625	247	315	256	2967	94	320	0	0	0	5.927531189	0.000310161	0.001469059	0.001696828	0	0	0	0	0	0	108	368.5	138.5	443.5	261	365	29991.01519	33574.77495
1225	2	0.95	10	8	18	327	0	242.4998999	247	316	256	2911	90	310	0	0	0	4.535321836	0.0007933	0.000867397	0.001434726	0	0	0	0	0	0	109	368.5	153	446.5	271	360.5	4898.116045	5681.238564
1226	5	1.4	NA	NA	26	318	0	175.5256932	247	315	256	2988	95	324	0	0	0	3.03768532	0.000276279	0.000942066	0.001010997	0	0	0	0	0	0	109	368.5	153	439	256.5	372	14949.35795	14434.01817
1227	1	0.7	NA	NA	26	321	0	41.39909007	247	316	256	2979	94	322	0	0	0	4.652481454	0.000431325	0.000827886	0.000856636	0	0	0	0	0	0	89	368	98	439	251	380.5	3863.776434	2738.120971
1228	6	1.85	16	4	20	330	0	109.6739761	247	316	256	2929	91	313	0	0	0	10.94637397	0.000705113	0.000967089	0.000970192	0	0	0	0	0	0	100.5	368.5	145.5	443.5	281	352	19938.43731	27768.13892
1229	6	1.18	NA	NA	21	385	0	215.9319067	245	317	254	2242	52	200	0	0	0	6.025085229	0.000800932	0.000889702	0.000936812	0	0	0	0	0	0	99	307	90.5	499	238	460.5	8692.933103	8597.198646
1230	6	1.2	NA	NA	23	320	0	147.0833903	247	315	256	2988	95	324	0	0	0	6.087848298	0.000626521	0.001627693	0.001770399	0	0	0	0	0	0	109	368.5	153	439	256.5	372	9816.909511	9998.00557
1231	6	1.4	NA	NA	25	314	0	345.7317312	247	315	256	2988	95	324	0	0	0	1.924046988	0.000575063	0.000875453	0.00088627	0	0	0	0	0	0	109	368.5	153	439	256.5	372	14387.91958	14434.01817
1232	6	1.7	NA	NA	26	320	0	158.2957439	247	316	256	2979	94	322	0	0	0	5.752825103	0.000871209	0.001976346	0.002137284	0	0	0	0	0	0	89	368	98	439	251	380.5	21838.20355	22875.4574
1233	2	1.01	18	12	30	360	0	261.9974864	245	316	254	2676	76	269	0	0	0	5.011892711	0.000154175	0.000589997	0.000729178	NA	NA	NA	NA	NA	NA	129.5	368	142.5	479	281	350.5	9088.08319	6337.134364
1234	6	1.5	NA	NA	22	369	0	165.2624432	245	317	254	2242	52	200	0	0	0	6.482080933	0.000490955	0.000816545	0.001226831	0	0	0	0	0	0	99	307	90.5	499	238	460.5	14531.19403	15220.57646
1235	2	0.69	18	12	30	360	0	261.9974864	245	316	254	2676	76	269	0	0	0	5.011892711	0.000154175	0.000630857	0.000686447	NA	NA	NA	NA	NA	NA	129.5	368	142.5	479	281	350.5	4319.867212	2531.442847
1236	4	1.17	13	7	20	317	0	102.0651743	247	316	256	2929	91	313	0	0	0	11.01754697	0.000388525	0.000967089	0.001655271	0	0	0	0	0	0	100.5	368.5	145.5	443.5	281	352	8152.122658	9355.141992
1237	3	0.89	NA	NA	21	373	0	114.7002591	245	318	253	2227	51	197	0	0	0	3.900005355	0.00033048	0.000422043	0.001003444	0	0	0	0	0	0	111	327	87.5	503.5	238	440.5	5012.587332	4373.69211
1238	3	1.4	NA	NA	26	309	0	345.732785	247	316	256	2957	93	318	0	0	0	7.65320309	0.000277222	0.000668927	0.00079799	0	0	0	0	0	0	111	368.5	153	449	281	352	14949.35795	14434.01817
1239	3	1.1	NA	NA	23	324	0	110.7136371	247	316	256	2948	93	317	0	0	0	3.292612574	0.001371207	0.001645017	0.001689725	NA	NA	NA	NA	NA	NA	108	372.5	145.5	443	262.5	365	8283.454994	8121.285941
1240	6	1.31	NA	NA	22	359	0	11.7987815	245	317	254	2242	52	200	0	0	0	15.78614071	0.000380747	0.000445983	0.00081617	0	0	0	0	0	0	99	307	90.5	499	238	460.5	11155.38936	11030.41164
1241	3	0.7	NA	NA	26	314	0	228.851595	247	316	256	2979	94	322	0	0	0	5.651397178	0.000634527	0.000645387	0.000827886	0	0	0	0	0	0	89	368	98	439	251	380.5	3863.776434	2738.120971
1242	2	1.2	NA	NA	24	317	0	125.0753261	247	315	256	2988	95	324	0	0	0	4.050894959	0.000276279	0.000734967	0.001174828	0	0	0	0	0	0	109	368.5	153	439	256.5	372	10233.27374	9998.00557
1243	2	0.84	15	8	23	325	0	281.1257105	247	316	256	2911	90	310	0	0	0	4.82215855	0.000721826	0.001387325	0.001591006	0	0	0	0	0	0	109	368.5	153	446.5	271	360.5	4893.348669	4226.138912
1244	6	1.08	11	12	23	328	0	225.4839438	247	316	256	2929	91	313	0	0	0	1.99467056	0.000825944	0.000937777	0.001168418	0	0	0	0	0	0	100.5	368.5	145.5	443.5	281	352	7992.012717	7725.872938
1245	4	NA	18	12	30	354	0	196.1899634	246	317	255	2678	76	270	0	0	0	13.35003843	0.00088417	0.001334799	0.002045909	NA	NA	NA	NA	NA	NA	139.5	372.5	132	489	287.5	340.5	NA	NA
1246	6	1.5	NA	NA	23	375	0	123.3077409	245	317	254	2242	52	200	0	0	0	3.392995117	0.000380747	0.000490955	0.00074363	0	0	0	0	0	0	99	307	90.5	499	238	460.5	15175.50434	15220.57646
1247	4	1.01	15	8	23	327	0	108.1463643	247	316	256	2929	91	313	0	0	0	3.738110887	0.0006809	0.000939229	0.001002656	0	0	0	0	0	0	100.5	368.5	145.5	443.5	281	352	7012.103491	6580.319835
1248	2	NA	18	12	30	367	0	149.8581934	245	316	254	2676	76	269	0	0	0	3.769411961	0.001882513	0.001921212	0.001965615	NA	NA	NA	NA	NA	NA	129.5	368	142.5	479	281	350.5	NA	NA
1249	6	2	NA	NA	27	305	0	307.8173615	247	316	256	2957	93	318	0	0	0	5.685638793	0.000668927	0.000803326	0.00105019	0	0	0	0	0	0	111	368.5	153	449	281	352	31116.31884	33574.77495
1250	3	1.4	NA	NA	25	321	0	207.7486185	247	316	256	2948	93	317	0	0	0	7.595938989	0.000460913	0.000690609	0.00138919	NA	NA	NA	NA	NA	NA	108	372.5	145.5	443	262.5	365	14387.91958	14434.01817
1251	2	1.1	NA	NA	25	314	0	296.1735874	248	315	256	3004	96	327	0	0	0	3.168545063	0.000511799	0.000823608	0.001020732	0	0	0	0	0	0	115	385.5	150	437.5	277.5	336.5	8985.755502	8165.253236
1252	6	1.8	NA	NA	24	317	0	15.5057252	247	315	256	2988	95	324	0	0	0	2.659886462	0.000626521	0.001180221	0.001295427	0	0	0	0	0	0	109	368.5	153	439	256.5	372	22581.08104	26185.26444
1253	6	1.46	NA	NA	21	371	0	270	245	318	253	2227	51	197	0	0	0	1.27E-14	0.00033048	0.000528981	0.000679468	0	0	0	0	0	0	111	327	87.5	503.5	238	440.5	13172.5372	14274.53963
1254	6	1.37	NA	NA	22	353	0	360	245	317	254	2242	52	200	0	0	0	4.653232291	0.000445983	0.000452117	0.000651705	0	0	0	0	0	0	99	307	90.5	499	238	460.5	12174.46011	12271.09734
1255	4	1.1	NA	NA	26	317	0	346.1024024	247	316	256	2979	94	322	0	0	0	8.817355694	0.000400824	0.000645387	0.000948337	0	0	0	0	0	0	89	368	98	439	251	380.5	9336.393265	8121.285941
1256	7	1.4	NA	NA	26	321	0	234.9238372	247	316	256	2979	94	322	0	0	0	4.050810996	0.000837086	0.000987154	0.001019233	0	0	0	0	0	0	89	368	98	439	251	380.5	14949.35795	14434.01817
1257	6	1.4	NA	NA	24	304	0	260.6959727	248	315	256	3012	97	329	0	0	0	8.588637327	0.000881827	0.000967089	0.001004448	0	0	0	0	0	0	115	369.5	153	443	291	340.5	13825.94182	14512.16155
1258	2	NA	18	12	30	369	0	290.7316749	245	316	254	2676	76	269	0	0	0	3.289879794	0.000361769	0.000686447	0.000764393	NA	NA	NA	NA	NA	NA	129.5	368	142.5	479	281	350.5	NA	NA
1259	3	1.3	NA	NA	28	316	0	45.48593014	247	316	256	2948	93	317	0	0	0	5.635803526	0.000594193	0.000977108	0.0009929	NA	NA	NA	NA	NA	NA	108	372.5	145.5	443	262.5	365	13906.25824	12100.32892
1260	3	1.6	NA	NA	23	310	0	318.6041302	247	316	256	2948	93	317	0	0	0	4.652251955	0.000236349	0.000746121	0.000779261	NA	NA	NA	NA	NA	NA	108	372.5	145.5	443	262.5	365	17212.94582	19816.6834
1261	5	NA	18	12	30	364	0	347.275333	245	316	254	2676	76	269	0	0	0	4.29475726	0.000361769	0.000420476	0.000475925	NA	NA	NA	NA	NA	NA	129.5	368	142.5	479	281	350.5	NA	NA
1262	2	1.36	12	10	22	318	0	325.8610765	248	317	257	2924	91	313	0	0	0	3.376735001	0.000632666	0.00087487	0.002004809	0	0	0	0	0	0	110.5	368.5	153	449	261	366.5	12001.59904	13391.64472
1263	3	NA	18	12	30	366	0	351.7403219	245	316	254	2676	76	269	0	0	0	3.295022126	0.000148098	0.000202002	0.000500066	NA	NA	NA	NA	NA	NA	129.5	368	142.5	479	281	350.5	NA	NA
1264	4	1.6	NA	NA	26	312	0	20.88153998	248	315	256	3004	96	327	0	0	0	7.934993823	0.000511799	0.000692936	0.001240331	0	0	0	0	0	0	115	385.5	150	437.5	277.5	336.5	19400.94218	19923.96764
1265	6	2	NA	NA	26	313	0	303.2372668	248	315	256	3012	97	329	0	0	0	3.399346218	0.000878053	0.000967089	0.001039982	0	0	0	0	0	0	115	369.5	153	443	291	340.5	29991.01519	33756.54321
1266	4	1.08	17	5	22	323	0	34.96037106	247	316	256	2911	90	310	0	0	0	9.02901453	0.000867397	0.001561349	0.001620372	0	0	0	0	0	0	109	368.5	153	446.5	271	360.5	7652.693767	7725.872938
1267	3	1.4	NA	NA	26	317	0	59.46630534	247	315	256	2988	95	324	0	0	0	5.490701193	0.000597773	0.000875453	0.001276126	0	0	0	0	0	0	109	368.5	153	439	256.5	372	14949.35795	14434.01817
1268	4	1	NA	NA	20	300	0	116.1784172	247	316	256	2948	93	317	0	0	0	3.168002835	0.000636029	0.000779261	0.001112968	NA	NA	NA	NA	NA	NA	108	372.5	145.5	443	262.5	365	6000.285338	6463.968207
1269	5	0.97	12	10	22	323	0	103.8101575	247	316	256	2929	91	313	0	0	0	1.952900747	0.000343919	0.000652871	0.000825944	0	0	0	0	0	0	100.5	368.5	145.5	443.5	281	352	6205.111494	5972.539567
1270	2	NA	18	12	30	366	0	351.7403219	245	316	254	2676	76	269	0	0	0	3.295022126	5.82E-05	0.000148098	0.000374092	NA	NA	NA	NA	NA	NA	129.5	368	142.5	479	281	350.5	NA	NA
1271	4	0.8	NA	NA	22	307	0	21.58078778	247	316	256	2948	93	317	0	0	0	8.953482169	0.000236349	0.000636029	0.000784557	NA	NA	NA	NA	NA	NA	108	372.5	145.5	443	262.5	365	4259.933491	3780.072529
1272	2	1	NA	NA	20	319	0	342.7981583	247	316	256	2979	94	322	0	0	0	11.08776589	0.000400824	0.000552684	0.000921393	0	0	0	0	0	0	89	368	98	439	251	380.5	6000.285338	6463.968207
1273	6	1.3	NA	NA	27	311	0	1.53E-13	247	315	256	2967	94	320	0	0	0	13.28103073	0.000314585	0.0004522	0.001422563	0	0	0	0	0	0	108	368.5	138.5	443.5	261	365	13421.31548	12100.32892
1274	3	NA	18	12	30	366	0	351.7403219	245	316	254	2676	76	269	0	0	0	3.295022126	5.82E-05	0.000202002	0.000351808	NA	NA	NA	NA	NA	NA	129.5	368	142.5	479	281	350.5	NA	NA
1275	3	1.21	NA	NA	23	367	0	142.2950317	245	317	254	2242	52	200	0	0	0	12.19091666	0.00057053	0.000671257	0.000852226	0	0	0	0	0	0	99	307	90.5	499	238	460.5	9977.231252	9128.152333
1276	6	1.5	NA	NA	23	355	0	354.2065886	245	317	254	2242	52	200	0	0	0	4.677015806	0.00022102	0.000452117	0.00081617	0	0	0	0	0	0	99	307	90.5	499	238	460.5	15175.50434	15220.57646
1277	5	1.4	NA	NA	26	314	0	153.040846	247	315	256	2988	95	324	0	0	0	3.136099109	0.000734967	0.001010997	0.001180221	0	0	0	0	0	0	109	368.5	153	439	256.5	372	14949.35795	14434.01817
1278	1	1.23	16	6	22	322	0	134.5156897	247	316	256	2929	91	313	0	0	0	0.332577893	0.00062973	0.000939229	0.001074728	0	0	0	0	0	0	100.5	368.5	145.5	443.5	281	352	9864.292499	10541.15736
1279	4	NA	18	12	30	363	0	348.5122024	245	316	254	2676	76	269	0	0	0	2.378044898	0.000127224	0.000251143	0.000420476	NA	NA	NA	NA	NA	NA	129.5	368	142.5	479	281	350.5	NA	NA
1280	2	1.2	NA	NA	24	311	0	117.0736845	248	315	256	3004	96	327	0	0	0	6.630381297	0.000881827	0.001020732	0.001264768	0	0	0	0	0	0	115	385.5	150	437.5	277.5	336.5	10233.27374	10052.13311
1281	0	1.4	NA	NA	26	310	0	4.473839617	247	316	256	2957	93	318	0	0	0	6.058385112	0.00079799	0.00105019	0.001062676	0	0	0	0	0	0	111	368.5	153	449	281	352	14949.35795	14434.01817
1282	3	1.3	NA	NA	27	320	0	6.448141127	247	315	256	2967	94	320	0	0	0	6.310155197	0.0004522	0.000627819	0.001070007	0	0	0	0	0	0	108	368.5	138.5	443.5	261	365	13421.31548	12100.32892
1283	6	1.75	NA	NA	21	366	0	120.5987518	245	318	253	2227	51	197	0	0	0	10.86196305	0.000545539	0.00057053	0.000679468	0	0	0	0	0	0	111	327	87.5	503.5	238	440.5	18761.3001	21928.63694
1284	3	1.1	NA	NA	29	322	0	75.49399569	247	316	256	2948	93	317	0	0	0	9.228412983	0.000690609	0.000915006	0.001151462	NA	NA	NA	NA	NA	NA	108	372.5	145.5	443	262.5	365	10386.41317	8121.285941
1285	6	1.2	NA	NA	24	317	0	45.48942112	247	315	256	2988	95	324	0	0	0	0.332608069	0.000597773	0.001343816	0.001361438	0	0	0	0	0	0	109	368.5	153	439	256.5	372	10233.27374	9998.00557
1286	4	NA	19	12	31	365	0	360	245	316	254	2676	76	269	0	0	0	2.795872664	0.000127224	0.000142215	0.00029684	NA	NA	NA	NA	NA	NA	129.5	368	142.5	479	281	350.5	NA	NA
1287	2	1.15	NA	NA	22	354	0	249.5016405	245	317	254	2242	52	200	0	0	0	7.285048751	0.00022102	0.000651705	0.000852226	0	0	0	0	0	0	99	307	90.5	499	238	460.5	8650.741774	8084.325074
1288	6	1.4	NA	NA	25	309	0	125.0793026	247	316	256	2948	93	317	0	0	0	6.06315165	0.000584199	0.000594193	0.000746121	NA	NA	NA	NA	NA	NA	108	372.5	145.5	443	262.5	365	14387.91958	14434.01817
1289	4	0.75	17	6	23	322	0	354.7175526	247	316	256	2929	91	313	0	0	0	2.574125936	0.000343919	0.000358943	0.001168418	0	0	0	0	0	0	100.5	368.5	145.5	443.5	281	352	3922.225706	3215.571451
1290	3	NA	18	12	30	364	0	270	245	316	254	2676	76	269	0	0	0	2.840974722	0.000351808	0.000374092	0.000474802	NA	NA	NA	NA	NA	NA	129.5	368	142.5	479	281	350.5	NA	NA
1291	4	NA	18	12	30	365	0	360	245	316	254	2676	76	269	0	0	0	2.795872664	0.000142215	0.000225338	0.000251143	NA	NA	NA	NA	NA	NA	129.5	368	142.5	479	281	350.5	NA	NA
1292	1	NA	17	11	28	346	0	225.4598	246	317	255	2678	76	270	0	0	0	7.601141987	0.000455027	0.00088417	0.001583669	NA	NA	NA	NA	NA	NA	139.5	372.5	132	489	287.5	340.5	NA	NA
1293	1	0.7	NA	NA	26	302	0	340.4639996	247	315	256	2967	94	320	0	0	0	10.5191675	0.000314585	0.000627819	0.001380297	0	0	0	0	0	0	108	368.5	138.5	443.5	261	365	3863.776434	2738.120971
1294	3	1.3	NA	NA	26	303	0	205.395878	248	315	256	3004	96	327	0	0	0	3.865883325	0.000692936	0.001204712	0.00133841	0	0	0	0	0	0	115	385.5	150	437.5	277.5	336.5	12935.94138	12165.8381
1295	5	1.69	NA	NA	21	375	0	275.1199935	245	317	254	2242	52	200	0	0	0	2.611028619	0.001309987	0.001836657	0.001879613	0	0	0	0	0	0	99	307	90.5	499	238	460.5	17526.18964	20191.83767
1296	2	1.34	11	9	20	314	0	58.82355671	248	317	257	2924	91	313	0	0	0	7.169168299	0.000365624	0.000632666	0.002450731	0	0	0	0	0	0	110.5	368.5	153	449	261	366.5	10623.81427	12927.74821
1297	5	1.1	NA	NA	24	308	0	320.2306533	247	316	256	2979	94	322	0	0	0	3.33325384	0.000756376	0.001036064	0.001039271	0	0	0	0	0	0	89	368	98	439	251	380.5	8634.780875	8121.285941
1298	6	1.28	14	9	23	324	0	172.7547966	247	316	256	2929	91	313	0	0	0	3.755432958	0.00062973	0.001002656	0.001220259	0	0	0	0	0	0	100.5	368.5	145.5	443.5	281	352	11134.91372	11591.61025
1299	0	0.76	15	8	23	328	0	272.9627677	247	316	256	2894	89	307	0	0	0	4.501990501	0.001016902	0.00156885	0.001674325	0	0	0	0	0	0	119	377	145.5	449	272	350.5	4024.955913	3299.598886
1300	5	1.1	NA	NA	24	322	0	209.0237061	247	316	256	2979	94	322	0	0	0	5.846194597	0.000404442	0.000418862	0.000837086	0	0	0	0	0	0	89	368	98	439	251	380.5	8634.780875	8121.285941
1301	1	NA	17	11	28	364	0	64.79560314	245	316	254	2676	76	269	0	0	0	6.001035903	0.000125539	0.000225338	0.00029684	NA	NA	NA	NA	NA	NA	129.5	368	142.5	479	281	350.5	NA	NA
1302	6	1.3	NA	NA	26	319	0	325.8571526	247	316	256	2979	94	322	0	0	0	10.03842958	0.000552684	0.000756376	0.000948337	0	0	0	0	0	0	89	368	98	439	251	380.5	12935.94138	12100.32892
1303	1	0.73	NA	NA	21	377	0	80.35575705	245	317	254	2242	52	200	0	0	0	6.92526092	0.001088339	0.001203038	0.001269559	0	0	0	0	0	0	99	307	90.5	499	238	460.5	3404.543458	2712.58226
1304	3	NA	18	12	30	368	0	49.85185974	245	316	254	2676	76	269	0	0	0	4.331433566	0.000403755	0.000472366	0.000474802	NA	NA	NA	NA	NA	NA	129.5	368	142.5	479	281	350.5	NA	NA
1305	2	NA	17	11	28	364	0	64.79560314	245	316	254	2676	76	269	0	0	0	6.001035903	0.000125539	0.000190547	0.000292098	NA	NA	NA	NA	NA	NA	129.5	368	142.5	479	281	350.5	NA	NA
1306	5	1.68	10	13	23	326	0	198.7252361	247	316	256	2894	89	307	0	0	0	5.888138487	0.001016902	0.00179662	0.001914415	0	0	0	0	0	0	119	377	145.5	449	272	350.5	18932.88136	21974.08308
1307	6	1.3	NA	NA	26	315	0	175.5253875	248	315	256	3012	97	329	0	0	0	3.037686586	0.000878053	0.001004448	0.001194508	0	0	0	0	0	0	115	369.5	153	443	291	340.5	12935.94138	12165.8381
1308	2	1.2	NA	NA	24	325	0	319.2805301	247	316	256	2979	94	322	0	0	0	3.993018359	0.000418862	0.000734772	0.000745328	0	0	0	0	0	0	89	368	98	439	251	380.5	10233.27374	9998.00557
1309	4	NA	18	12	30	338	0	168.5117578	246	317	255	2678	76	270	0	0	0	10.58526944	0.000561606	0.000717346	0.00311139	NA	NA	NA	NA	NA	NA	139.5	372.5	132	489	287.5	340.5	NA	NA
1310	10	1.28	11	11	22	324	0	5.22E-13	247	316	256	2929	91	313	0	0	0	2.795872664	0.000358943	0.000652871	0.000934243	0	0	0	0	0	0	100.5	368.5	145.5	443.5	281	352	10662.15581	11591.61025
1311	1	NA	18	12	30	366	0	58.80084833	245	316	254	2676	76	269	0	0	0	7.164524648	0.00016132	0.000190547	0.000315778	NA	NA	NA	NA	NA	NA	129.5	368	142.5	479	281	350.5	NA	NA
1312	0	1.1	NA	NA	24	309	0	108.1416314	248	315	256	3012	97	329	0	0	0	4.484063727	0.000623013	0.000845137	0.000870554	0	0	0	0	0	0	115	369.5	153	443	291	340.5	8634.780875	8165.253236
1313	1	1.02	NA	NA	23	365	0	267.0304766	245	317	254	2242	52	200	0	0	0	4.491799432	0.000404011	0.000545539	0.000671257	0	0	0	0	0	0	99	307	90.5	499	238	460.5	7148.263133	6067.117296
1314	3	NA	18	12	30	359	0	282.3354585	246	317	255	2678	76	270	0	0	0	8.665025398	0.000455027	0.001312174	0.001334799	NA	NA	NA	NA	NA	NA	139.5	372.5	132	489	287.5	340.5	NA	NA
1315	3	1.2	15	6	21	315	0	225.4802845	247	316	256	2894	89	307	0	0	0	8.25632095	0.001016972	0.00156885	0.002420415	0	0	0	0	0	0	119	377	145.5	449	272	350.5	8982.856285	9876.792627
1316	5	2	NA	NA	23	312	0	270	248	315	256	3012	97	329	0	0	0	4.733528503	0.000425462	0.000711202	0.000839097	0	0	0	0	0	0	115	369.5	153	443	291	340.5	26608.69326	33756.54321
1317	2	0.94	17	5	22	306	0	28.70729015	248	317	257	2924	91	313	0	0	0	6.87889933	0.000365624	0.00087487	0.002416497	0	0	0	0	0	0	110.5	368.5	153	449	261	366.5	5836.019499	5538.710317
1318	2	NA	18	12	30	370	0	131.3641105	246	317	255	2678	76	270	0	0	1	5.976586915	0.000196329	0.000357694	0.000562275	NA	NA	NA	NA	NA	NA	139.5	372.5	132	489	287.5	340.5	NA	NA
1319	3	2.1	NA	NA	27	320	0	190.1758041	247	316	256	2948	93	317	0	0	0	4.020701883	0.000715565	0.00087067	0.001140044	NA	NA	NA	NA	NA	NA	108	372.5	145.5	443	262.5	365	34225.49395	37662.36525
1320	2	1.3	NA	NA	27	302	0	63.82167969	247	316	256	2948	93	317	0	0	0	3.168013708	0.000584199	0.000589964	0.000821324	NA	NA	NA	NA	NA	NA	108	372.5	145.5	443	262.5	365	13421.31548	12100.32892
1321	6	1.8	NA	NA	26	319	0	68.95927022	247	316	256	2979	94	322	0	0	0	5.82493561	0.000734772	0.001127353	0.001152995	0	0	0	0	0	0	89	368	98	439	251	380.5	24415.88918	26185.26444
1322	5	1.4	NA	NA	26	322	0	238.6767956	247	316	256	2979	94	322	0	0	0	5.81086939	0.000404442	0.000745328	0.000908371	0	0	0	0	0	0	89	368	98	439	251	380.5	14949.35795	14434.01817
1323	3	NA	18	12	30	360	0	26.93409283	245	316	254	2676	76	269	0	0	0	4.177298444	0.00016132	0.000347799	0.000403755	NA	NA	NA	NA	NA	NA	129.5	368	142.5	479	281	350.5	NA	NA
1324	4	1.2	NA	NA	23	315	0	155.6745025	247	316	256	2948	93	317	0	0	0	4.596183007	0.00054539	0.000915006	0.001140044	NA	NA	NA	NA	NA	NA	108	372.5	145.5	443	262.5	365	9816.909511	9998.00557
1325	2	NA	18	12	30	370	0	131.3641105	246	317	255	2678	76	270	0	0	1	5.976586915	0.000164584	0.000196329	0.000365954	NA	NA	NA	NA	NA	NA	139.5	372.5	132	489	287.5	340.5	NA	NA
1326	1	2.29	NA	NA	30	366	0	314.5849193	245	318	253	2227	51	197	0	0	0	1.660403372	0.000404011	0.000539869	0.000708306	0	0	0	0	0	0	111	327	87.5	503.5	238	440.5	44919.59518	41323.6438
1327	2	1.5	NA	NA	24	302	0	324.5474666	247	316	256	2979	94	322	0	0	0	5.705970452	0.000365433	0.001230396	0.001901246	0	0	0	0	0	0	89	368	98	439	251	380.5	15819.14246	17004.4541
1328	4	NA	19	11	30	372	0	168.5121089	246	317	255	2678	76	270	0	0	1	5.927294654	0.000164584	0.000211002	0.000284023	NA	NA	NA	NA	NA	NA	139.5	372.5	132	489	287.5	340.5	NA	NA
1329	4	1.2	NA	NA	26	300	0	37.33738387	247	316	256	2948	93	317	0	0	0	4.681911325	0.000589964	0.000705003	0.001042286	NA	NA	NA	NA	NA	NA	108	372.5	145.5	443	262.5	365	11064.77042	9998.00557
1330	6	1.3	NA	NA	25	302	0	142.6626751	247	316	256	2948	93	317	0	0	0	2.344868172	0.000705003	0.001112968	0.00123818	NA	NA	NA	NA	NA	NA	108	372.5	145.5	443	262.5	365	12450.11892	12100.32892
1331	6	1.3	NA	NA	26	319	0	352.2768792	247	316	256	2948	93	317	0	0	0	7.023870832	0.00054539	0.000715565	0.001212911	NA	NA	NA	NA	NA	NA	108	372.5	145.5	443	262.5	365	12935.94138	12100.32892
1332	12	2.2	NA	NA	24	310	0	134.5076935	248	315	256	3012	97	329	0	0	0	1.994966484	0.00038635	0.000423738	0.000425462	0	0	0	0	0	0	115	369.5	153	443	291	340.5	33408.87661	42244.27119
1333	5	1.2	NA	NA	25	314	0	341.2703986	247	315	256	2967	94	320	0	0	0	2.214811494	0.001070007	0.001190345	0.001274963	0	0	0	0	0	0	108	368.5	138.5	443.5	261	365	10649.2217	9998.00557
1334	1	NA	17	11	28	346	0	209.4469472	246	317	255	2678	76	270	0	0	0	7.19170015	0.000159305	0.000561606	0.002645422	NA	NA	NA	NA	NA	NA	139.5	372.5	132	489	287.5	340.5	NA	NA
1335	2	0.7	NA	NA	23	306	0	327.5536713	247	316	256	2979	94	322	0	0	0	8.772643763	0.000365433	0.001039271	0.001627831	0	0	0	0	0	0	89	368	98	439	251	380.5	3428.028072	2738.120971
1336	5	1.3	14	6	20	329	0	337.0354332	247	316	256	2911	90	310	0	0	0	6.055237452	0.000712535	0.000837429	0.001186971	0	0	0	0	0	0	109	368.5	153	446.5	271	360.5	10013.57897	12027.77458
1337	3	NA	18	12	30	363	0	333.0654473	246	317	255	2678	76	270	0	0	1	8.310687535	0.001001184	0.001427608	0.001433733	NA	NA	NA	NA	NA	NA	139.5	372.5	132	489	287.5	340.5	NA	NA
1338	3	2.3	NA	NA	24	315	0	321.2300747	248	315	256	3012	97	329	0	0	0	5.663798437	0.00038635	0.000496407	0.000623013	0	0	0	0	0	0	115	369.5	153	443	291	340.5	36437.24522	46894.09718
1339	3	NA	18	12	30	364	0	155.5097173	246	317	255	2678	76	270	0	0	1	7.389334709	0.000349228	0.000380825	0.000431337	NA	NA	NA	NA	NA	NA	139.5	372.5	132	489	287.5	340.5	NA	NA
1340	0	1.7	NA	NA	24	319	0	323.277965	247	315	256	2988	95	324	0	0	0	4.355183172	0.001291321	0.002147003	0.002195332	0	0	0	0	0	0	109	368.5	153	439	256.5	372	20197.10364	22875.4574
1341	4	NA	18	12	30	364	0	49.03147777	245	316	254	2676	76	269	0	0	0	10.54843612	0.000829843	0.000931309	0.000936416	NA	NA	NA	NA	NA	NA	129.5	368	142.5	479	281	350.5	NA	NA
1342	6	1.29	12	10	22	323	0	190.7963656	247	316	256	2929	91	313	0	0	0	7.552000186	0.000873763	0.000976624	0.001077621	0	0	0	0	0	0	100.5	368.5	145.5	443.5	281	352	10825.35827	11808.54514
1343	2	NA	18	11	29	367	0	166.2185376	246	317	255	2678	76	270	0	0	1	6.928530219	0.000156349	0.000211002	0.000292515	NA	NA	NA	NA	NA	NA	139.5	372.5	132	489	287.5	340.5	NA	NA
1344	1	NA	17	10	27	348	0	214.11612	246	317	255	2678	76	270	0	0	0	6.72837593	0.000159305	0.000717346	0.002489926	NA	NA	NA	NA	NA	NA	139.5	372.5	132	489	287.5	340.5	NA	NA
1345	4	NA	18	12	30	367	0	166.2185376	246	317	255	2678	76	270	0	0	1	6.928530219	0.000156349	0.000203931	0.000284023	NA	NA	NA	NA	NA	NA	139.5	372.5	132	489	287.5	340.5	NA	NA
1346	6	1.2	NA	NA	24	320	0	222.6248986	247	315	256	2988	95	324	0	0	0	6.625172827	0.000592193	0.000908371	0.001312653	0	0	0	0	0	0	109	368.5	153	439	256.5	372	10233.27374	9998.00557
1347	4	1.66	NA	NA	21	373	0	222.9245965	245	317	254	2242	52	200	0	0	0	7.597602406	0.000555131	0.000840952	0.000869005	0	0	0	0	0	0	99	307	90.5	499	238	460.5	16924.02457	19353.77414
1348	3	1	NA	NA	20	316	0	290.7100061	248	315	256	3004	96	327	0	0	0	3.293163279	0.000487582	0.000700646	0.000729809	0	0	0	0	0	0	115	385.5	150	437.5	277.5	336.5	6000.285338	6498.963058
1349	12	1.53	18	4	22	330	0	270	247	316	256	2929	91	313	0	0	0	1.422597889	0.000179903	0.000369486	0.000458904	0	0	0	0	0	0	100.5	368.5	145.5	443.5	281	352	15103.8908	17715.64808
1350	6	1.1	NA	NA	20	316	0	225.4864501	247	316	256	2948	93	317	0	0	0	1.994759237	0.00087067	0.001212911	0.001362055	NA	NA	NA	NA	NA	NA	108	372.5	145.5	443	262.5	365	7227.205851	8121.285941
1351	1	1.15	NA	NA	21	360	0	126.4722539	245	318	253	2227	51	197	0	0	0	2.352258055	0.000539869	0.000916457	0.001225484	0	0	0	0	0	0	111	327	87.5	503.5	238	440.5	8266.750753	8084.325074
1352	2	0.69	12	10	22	330	0	270	247	316	256	2929	91	313	0	0	0	1.422597889	0.000179903	0.000191377	0.000340006	0	0	0	0	0	0	100.5	368.5	145.5	443.5	281	352	3191.57158	2628.586143
1353	2	NA	18	12	30	366	0	170.3875776	246	317	255	2678	76	270	0	0	1	5.65741994	0.000203931	0.000217624	0.000292515	NA	NA	NA	NA	NA	NA	139.5	372.5	132	489	287.5	340.5	NA	NA
1354	2	1.19	13	8	21	333	0	54.91877123	247	316	256	2929	91	313	0	0	0	2.027684554	0.000743605	0.000873763	0.001045287	0	0	0	0	0	0	100.5	368.5	145.5	443.5	281	352	8837.314847	9741.517009
1355	3	2.14	13	7	20	328	0	97.00682682	247	316	256	2929	91	313	0	0	0	7.600936309	0.000191377	0.000329771	0.000369486	0	0	0	0	0	0	100.5	368.5	145.5	443.5	281	352	26493.51544	39135.84104
1356	4	1.1	NA	NA	25	313	0	165.7303085	248	315	256	3012	97	329	0	0	0	1.924059129	0.000423738	0.000496407	0.000839097	0	0	0	0	0	0	115	369.5	153	443	291	340.5	8985.755502	8165.253236
1357	3	1.1	NA	NA	24	310	0	305.5662579	247	316	256	2948	93	317	0	0	0	6.387622577	0.000565899	0.000671769	0.001216928	NA	NA	NA	NA	NA	NA	108	372.5	145.5	443	262.5	365	8634.780875	8121.285941
1358	0	1.5	NA	NA	26	324	0	296.1755316	247	315	256	2988	95	324	0	0	0	2.11341441	0.000592193	0.001361438	0.001492221	0	0	0	0	0	0	109	368.5	153	439	256.5	372	17104.51455	17004.4541
1359	3	NA	18	12	30	362	0	198.7123238	246	317	255	2678	76	270	0	0	1	4.422573476	0.000217624	0.000355601	0.000380825	NA	NA	NA	NA	NA	NA	139.5	372.5	132	489	287.5	340.5	NA	NA
1360	4	1.1	NA	NA	25	308	0	96.2329938	248	315	256	3012	97	329	0	0	0	4.287284505	0.001160342	0.001241992	0.001335255	0	0	0	0	0	0	115	369.5	153	443	291	340.5	8985.755502	8165.253236
1361	6	1.08	12	10	22	332	0	183.8784432	247	316	256	2894	89	307	0	0	0	6.976606449	0.000725304	0.000824432	0.001652795	0	0	0	0	0	0	119	377	145.5	449	272	350.5	7652.693767	7678.245927
1362	6	1.3	NA	NA	23	314	0	225.4889613	247	316	256	2979	94	322	0	0	0	0.997726407	0.000582241	0.000638649	0.000941727	0	0	0	0	0	0	89	368	98	439	251	380.5	11477.05385	12100.32892
1363	6	1.53	13	5	18	319	0	153.0455963	247	316	256	2929	91	313	0	0	0	5.217368531	0.000452071	0.000832317	0.001198518	0	0	0	0	0	0	100.5	368.5	145.5	443.5	281	352	12417.3884	17715.64808
1364	0	0.37	12	7	19	325	0	225.4825093	247	316	256	2911	90	310	0	0	0	1.330045026	0.000200823	0.000837429	0.001548936	0	0	0	0	0	0	109	368.5	153	446.5	271	360.5	819.5206618	575.1306801
1365	1	1.28	14	8	22	333	0	127.410435	247	316	256	2894	89	307	0	0	0	2.684726972	0.001016972	0.002106003	0.002434133	0	0	0	0	0	0	119	377	145.5	449	272	350.5	10662.15581	11520.15247
1366	6	0.95	13	9	22	325	0	35.99538571	247	316	256	2911	90	310	0	0	0	2.016585534	0.000200823	0.000712535	0.001348511	0	0	0	0	0	0	109	368.5	153	446.5	271	360.5	5957.823616	5681.238564
1367	4	NA	18	12	30	340	0	61.77425403	246	317	255	2678	76	270	0	0	1	5.895404443	0.001001184	0.001079571	0.001127451	NA	NA	NA	NA	NA	NA	139.5	372.5	132	489	287.5	340.5	NA	NA
1368	2	1.4	NA	NA	26	313	0	48.85439294	248	315	256	3004	96	327	0	0	0	5.65171098	0.000317328	0.000432404	0.000487582	0	0	0	0	0	0	115	385.5	150	437.5	277.5	336.5	14949.35795	14512.16155
1369	4	1.53	NA	NA	22	370	0	40.51078137	245	317	254	2242	52	200	0	0	0	11.49751815	0.000555131	0.000630825	0.000801804	0	0	0	0	0	0	99	307	90.5	499	238	460.5	15103.8908	15952.81567
1370	2	1.2	NA	NA	26	308	0	29.02586768	248	315	256	3004	96	327	0	0	0	5.84631613	0.000317328	0.000686769	0.000729809	0	0	0	0	0	0	115	385.5	150	437.5	277.5	336.5	11064.77042	10052.13311
1371	3	0.72	15	3	18	321	0	97.99564301	247	316	256	2929	91	313	0	0	0	5.016149564	0.000329771	0.000340006	0.000458904	0	0	0	0	0	0	100.5	368.5	145.5	443.5	281	352	2851.186497	2913.565906
1372	1	0.6	NA	NA	20	323	0	299.3253585	247	316	256	2979	94	322	0	0	0	7.57305074	0.000308002	0.000941727	0.001127353	0	0	0	0	0	0	89	368	98	439	251	380.5	2213.722321	1884.533233
1373	4	1.4	NA	NA	23	320	0	310.7017785	247	316	256	2979	94	322	0	0	0	9.911685491	0.000308002	0.000638649	0.001093346	0	0	0	0	0	0	89	368	98	439	251	380.5	13263.40164	14434.01817
1374	6	0.99	10	11	21	320	0	239.4594011	247	316	256	2904	90	309	0	0	0	6.850230244	0.000407521	0.001646135	0.00202964	0	0	0	0	0	0	109	368.5	153	443	271	360.5	6170.673376	6272.214465
1375	6	0.96	11	11	22	320	0	154.6099845	247	316	256	2929	91	313	0	0	0	7.696515331	0.000380526	0.000452071	0.000928304	0	0	0	0	0	0	100.5	368.5	145.5	443.5	281	352	6080.854486	5825.845904
1376	12	1.41	10	13	23	329	0	111.1754243	247	316	256	2894	89	307	0	0	0	8.332400988	0.000725304	0.001139756	0.001408279	0	0	0	0	0	0	119	377	145.5	449	272	350.5	13448.96005	14502.3424
1377	4	NA	18	12	30	365	0	331.607829	246	317	255	2678	76	270	0	0	0	12.266768	0.000892127	0.000992948	0.001312174	NA	NA	NA	NA	NA	NA	139.5	372.5	132	489	287.5	340.5	NA	NA
1378	4	1.5	NA	NA	20	312	0	314.5138558	247	316	256	2948	93	317	0	0	0	2.326867117	0.000263486	0.001392707	0.001434465	NA	NA	NA	NA	NA	NA	108	372.5	145.5	443	262.5	365	13240.42852	17004.4541
1379	6	1.19	15	8	23	328	0	131.1546487	247	316	256	2911	90	310	0	0	0	5.650697102	0.001186971	0.001269195	0.001348511	0	0	0	0	0	0	109	368.5	153	446.5	271	360.5	9657.854631	9741.517009
1380	3	2	NA	NA	23	307	0	325.8599405	247	316	256	2948	93	317	0	0	0	5.057863878	0.000643133	0.000671769	0.001066205	NA	NA	NA	NA	NA	NA	108	372.5	145.5	443	262.5	365	26608.69326	33574.77495
1381	2	0.7	NA	NA	26	317	0	219.1368093	247	315	256	2967	94	320	0	0	0	3.00346234	0.000740317	0.00145758	0.001479804	0	0	0	0	0	0	108	368.5	138.5	443.5	261	365	3863.776434	2738.120971
1382	3	1.78	NA	NA	21	368	0	274.3356072	245	317	254	2242	52	200	0	0	0	6.145094499	0.00029955	0.000801804	0.000832568	0	0	0	0	0	0	99	307	90.5	499	238	460.5	19394.22831	22827.58141
1383	5	1.5	NA	NA	24	313	0	131.4984634	248	315	256	3004	96	327	0	0	0	6.30873171	0.000497845	0.000634874	0.000802735	0	0	0	0	0	0	115	385.5	150	437.5	277.5	336.5	15819.14246	17096.5134
1384	2	1.2	NA	NA	24	308	0	75.31168001	248	315	256	3004	96	327	0	0	0	7.316766256	0.000432404	0.000497845	0.000686769	0	0	0	0	0	0	115	385.5	150	437.5	277.5	336.5	10233.27374	10052.13311
1385	3	1.7	NA	NA	24	317	0	341.2696904	247	316	256	2979	94	322	0	0	0	2.214820767	0.000582241	0.001093346	0.001395497	0	0	0	0	0	0	89	368	98	439	251	380.5	20197.10364	22875.4574
1386	6	1.31	12	11	23	329	0	13.71558322	247	316	256	2894	89	307	0	0	0	11.82991437	0.000824432	0.001408279	0.001783422	0	0	0	0	0	0	119	377	145.5	449	272	350.5	11650.01715	12173.79191
1387	2	1.2	NA	NA	24	310	0	234.9223383	247	315	256	2967	94	320	0	0	0	4.05066059	0.000386828	0.000935155	0.001190345	0	0	0	0	0	0	108	368.5	138.5	443.5	261	365	10233.27374	9998.00557
1388	4	1.6	NA	NA	22	313	0	129.7577419	247	316	256	2948	93	317	0	0	0	4.004020245	0.000565899	0.000643133	0.000681542	NA	NA	NA	NA	NA	NA	108	372.5	145.5	443	262.5	365	16482.13133	19816.6834
1389	12	1.35	10	10	20	322	0	257.4809675	247	316	256	2904	90	309	0	0	0	7.487042045	0.000407521	0.00127431	0.001632588	0	0	0	0	0	0	109	368.5	153	443	271	360.5	10779.1228	13158.53283
1390	10	1.38	12	10	22	321	0	169.824972	247	316	256	2929	91	313	0	0	0	4.020692139	0.000380526	0.0006853	0.000832317	0	0	0	0	0	0	100.5	368.5	145.5	443.5	281	352	12348.52658	13864.87155
1391	3	1.1	NA	NA	26	310	0	36.72427148	248	315	256	3004	96	327	0	0	0	4.355309504	0.0004592	0.000634874	0.000640401	0	0	0	0	0	0	115	385.5	150	437.5	277.5	336.5	9336.393265	8165.253236
1392	3	1.66	16	8	24	327	0	98.82472357	247	316	256	2929	91	313	0	0	0	4.550172959	0.000673909	0.000685315	0.000743605	0	0	0	0	0	0	100.5	368.5	145.5	443.5	281	352	19279.85607	21492.42233
1393	1	1.01	NA	NA	23	367	0	39.69725078	245	317	254	2242	52	200	0	0	0	3.329777234	0.00029955	0.000630825	0.00077383	0	0	0	0	0	0	99	307	90.5	499	238	460.5	7012.103491	5925.531421
1394	4	NA	18	12	30	356	0	205.3708223	246	317	255	2678	76	270	0	0	1	3.865083701	0.000693514	0.000729178	0.000854751	NA	NA	NA	NA	NA	NA	139.5	372.5	132	489	287.5	340.5	NA	NA
1395	3	1	NA	NA	26	312	0	285.0100785	247	316	256	2948	93	317	0	0	0	2.698979995	0.000263486	0.001440867	0.00151372	NA	NA	NA	NA	NA	NA	108	372.5	145.5	443	262.5	365	7751.408328	6463.968207
1396	5	1.4	NA	NA	27	315	0	74.31046314	247	315	256	2967	94	320	0	0	0	6.864984112	0.000673417	0.001058579	0.001086603	0	0	0	0	0	0	108	368.5	138.5	443.5	261	365	15510.27818	14434.01817
1397	3	1.2	NA	NA	26	306	0	243.8231095	247	315	256	2967	94	320	0	0	0	4.220890556	0.000386828	0.000584761	0.001086603	0	0	0	0	0	0	108	368.5	138.5	443.5	261	365	11064.77042	9998.00557
1398	2	NA	18	12	30	367	0	2.80E-13	245	316	254	2676	76	269	0	0	0	5.116197342	0.000286819	0.000289995	0.000515001	NA	NA	NA	NA	NA	NA	129.5	368	142.5	479	281	350.5	NA	NA
1399	6	1.6	NA	NA	23	304	0	96.23307341	248	315	256	3012	97	329	0	0	0	2.146619799	0.000470933	0.000525047	0.000609656	0	0	0	0	0	0	115	369.5	153	443	291	340.5	17212.94582	19923.96764
1400	6	1.31	10	12	22	320	0	45.48058902	247	316	256	2894	89	307	0	0	0	3.984281297	0.000538251	0.001571991	0.001783422	0	0	0	0	0	0	119	377	145.5	449	272	350.5	11155.38936	12173.79191
1401	3	1.5	NA	NA	23	318	0	130.7044435	247	316	256	2948	93	317	0	0	0	4.992930289	0.001209067	0.001345576	0.001362055	NA	NA	NA	NA	NA	NA	108	372.5	145.5	443	262.5	365	15175.50434	17004.4541
1402	3	NA	18	12	30	373	0	348.512144	245	316	254	2676	76	269	0	0	0	2.378045391	0.000286819	0.000405643	0.000447925	NA	NA	NA	NA	NA	NA	129.5	368	142.5	479	281	350.5	NA	NA
1403	2	1.26	13	10	23	337	0	168.9807739	247	316	256	2894	89	307	0	0	0	11.02686131	0.000538251	0.001220043	0.001914415	0	0	0	0	0	0	119	377	145.5	449	272	350.5	10797.82537	11095.77632
1404	6	1.8	NA	NA	24	317	0	264.8931376	247	315	256	2980	94	322	0	0	0	2.617715111	0.001291321	0.002534371	0.003086526	0	0	0	0	0	0	109	368.5	152	439	256.5	375	22581.08104	26104.6293
1405	2	1.72	NA	NA	21	359	0	204.4574404	245	318	253	2232	51	198	0	0	0	14.53709452	0.000915811	0.001933103	0.002200344	0	0	0	0	0	0	98	311.5	79	503.5	235	452	18138.61771	21014.45448
1406	3	NA	19	12	31	371	0	144.8737329	246	317	255	2669	76	269	0	0	1	3.701067208	0.00012869	0.000816541	0.000966282	NA	NA	NA	NA	NA	NA	125	368	138.5	479	275	356.5	NA	NA
1407	2	NA	18	12	30	366	0	101.1344176	246	317	255	2669	76	269	0	0	0	4.818452682	0.000434078	0.000629643	0.000661151	NA	NA	NA	NA	NA	NA	125	368	138.5	479	275	356.5	NA	NA
1408	3	0.73	14	8	22	322	0	71.85341871	247	316	256	2923	91	312	0	0	0	2.991981814	0.000116039	0.000673909	0.001045287	0	0	0	0	0	0	101	367	145.5	449	281	355	3562.684686	3013.519213
1409	0	0.4	NA	NA	20	309	0	103.0228057	248	317	257	2988	95	324	0	0	0	8.221289798	0.000244935	0.0004592	0.000573428	0	0	0	0	0	0	121	376.5	145.5	446.5	261.5	360.5	1003.212665	700.601713
1410	0	NA	15	8	23	353	0	351.2943598	246	317	255	2669	76	269	0	0	1	16.72804489	0.000661151	0.000981734	0.000985923	NA	NA	NA	NA	NA	NA	125	368	138.5	479	275	356.5	NA	NA
1411	3	1	NA	NA	26	311	0	90	248	316	257	2956	93	318	0	0	0	3.316803397	0.000673417	0.00073161	0.001102249	0	0	0	0	0	0	101	368.5	151.5	443.5	268	363.5	7751.408328	6444.063006
1412	3	NA	18	12	30	368	0	31.37041617	246	316	255	2667	76	268	0	0	0	4.08947698	0.000289995	0.000297558	0.000312194	NA	NA	NA	NA	NA	NA	129	364	144	479	281	355	NA	NA
1413	4	NA	18	12	30	357	0	156.9194177	246	317	255	2669	76	269	0	0	1	7.808648045	0.000239754	0.000449989	0.000623963	NA	NA	NA	NA	NA	NA	125	368	138.5	479	275	356.5	NA	NA
1414	4	NA	18	12	30	365	0	334.6294329	246	316	255	2667	76	268	0	0	0	3.865075561	0.000158496	0.000294416	0.000572079	NA	NA	NA	NA	NA	NA	129	364	144	479	281	355	NA	NA
1415	4	NA	18	12	30	364	0	160.1720119	246	317	255	2669	76	269	0	0	1	7.638374995	0.00012869	0.000808562	0.000847085	NA	NA	NA	NA	NA	NA	125	368	138.5	479	275	356.5	NA	NA
1416	2	1.1	NA	NA	23	304	0	128.1865213	249	317	257	2915	91	312	0	0	0	6.012529781	0.000442305	0.000681542	0.001216928	NA	NA	NA	NA	NA	NA	108	368	150	443.5	261.5	370.5	8283.454994	8096.277182
1417	3	0.79	15	5	20	322	0	118.6456082	247	316	256	2923	91	312	0	0	0	2.430529651	0.000116039	0.000685315	0.001131481	0	0	0	0	0	0	101	367	145.5	449	281	355	3787.389628	3646.588331
1418	2	0.6	NA	NA	23	303	0	118.1987154	248	317	257	2988	95	324	0	0	0	5.900554567	0.000244935	0.000378338	0.000470933	0	0	0	0	0	0	121	376.5	145.5	446.5	261.5	360.5	2537.255697	1884.444948
1419	1	NA	17	11	28	365	0	334.6294329	246	316	255	2667	76	268	0	0	0	3.865075561	0.000137674	0.000158496	0.000414059	NA	NA	NA	NA	NA	NA	129	364	144	479	281	355	NA	NA
1420	2	NA	18	12	30	368	0	348.5121674	246	316	255	2667	76	268	0	0	0	2.378045194	0.000137674	0.000286016	0.000294416	NA	NA	NA	NA	NA	NA	129	364	144	479	281	355	NA	NA
1421	3	1.7	NA	NA	25	312	0	117.2467318	248	316	257	2956	93	318	0	0	0	5.584670069	0.000740317	0.000797437	0.000930498	0	0	0	0	0	0	101	368.5	151.5	443.5	268	363.5	21018.04757	22805.01452
1422	6	1.7	NA	NA	26	308	0	225.4919379	248	317	257	2988	95	324	0	0	0	2.327106205	0.000573428	0.000768742	0.000769572	0	0	0	0	0	0	121	376.5	145.5	446.5	261.5	360.5	21838.20355	22874.38576
1423	1	1.75	13	10	23	333	0	305.5708517	247	316	256	2896	89	307	0	0	0	6.386912358	0.000644525	0.001272467	0.001479876	0	0	0	0	0	0	108	368.5	152	439	268	363.5	20503.27641	24361.4248
1424	3	2.26	NA	NA	30	363	0	48.77827169	246	318	255	2217	51	197	0	0	1	5.643190859	0.000319401	0.000494385	0.000807983	0	0	0	0	0	0	99	307	83.5	509	233.5	460.5	43778.07343	39995.67676
1425	3	1.43	NA	NA	22	373	0	244.7620556	245	318	253	2232	51	198	0	0	0	5.993635	0.00077383	0.000832568	0.001372175	0	0	0	0	0	0	98	311.5	79	503.5	235	452	13236.92503	13564.5661
1426	4	1.1	NA	NA	24	307	0	95.80747276	249	317	257	2915	91	312	0	0	0	6.879981254	0.000442305	0.000727578	0.001066205	NA	NA	NA	NA	NA	NA	108	368	150	443.5	261.5	370.5	8634.780875	8096.277182
1427	3	NA	18	12	30	372	0	80.68548039	246	316	255	2667	76	268	0	0	0	5.743278358	0.000297558	0.0003047	0.000331183	NA	NA	NA	NA	NA	NA	129	364	144	479	281	355	NA	NA
1428	1	NA	17	11	28	357	0	156.9194177	246	317	255	2669	76	269	0	0	1	7.808648045	0.000212641	0.000239754	0.000414121	NA	NA	NA	NA	NA	NA	125	368	138.5	479	275	356.5	NA	NA
1429	3	0.9	NA	NA	24	305	0	343.0279359	248	315	256	3004	96	327	0	0	0	4.86412736	0.000378338	0.000525047	0.000621663	0	0	0	0	0	0	108	384	150	433.5	273.5	342	5836.25391	5019.102471
1430	4	1.4	NA	NA	22	323	0	116.1757501	247	315	256	2967	94	320	0	0	0	2.113398028	0.001153444	0.001307291	0.001767179	0	0	0	0	0	0	89	355.5	111.5	433.5	232.5	410.5	12700.27397	14389.56992
1431	2	NA	19	12	31	357	0	76.17843443	246	317	255	2669	76	269	0	0	1	1.951321425	0.000180854	0.000218673	0.000327274	NA	NA	NA	NA	NA	NA	125	368	138.5	479	275	356.5	NA	NA
1432	3	1	NA	NA	24	313	0	329.8331157	248	316	257	2956	93	318	0	0	0	3.770367782	0.000584761	0.000718129	0.000935155	0	0	0	0	0	0	101	368.5	151.5	443.5	268	363.5	7168.904574	6444.063006
1433	3	NA	18	12	30	351	0	174.3836019	246	317	255	2669	76	269	0	0	0	7.224740742	0.000320677	0.000434078	0.000797492	NA	NA	NA	NA	NA	NA	125	368	138.5	479	275	356.5	NA	NA
1434	8	0.89	14	11	25	315	0	140.6416364	247	316	256	2923	91	312	0	0	0	9.267093385	0.000526031	0.001156132	0.001350602	0	0	0	0	0	0	101	367	145.5	449	281	355	5942.447712	4858.914474
1435	4	NA	15	12	27	366	0	70.0712011	246	316	255	2667	76	268	0	0	0	4.777546278	0.000185564	0.000286016	0.000312194	NA	NA	NA	NA	NA	NA	129	364	144	479	281	355	NA	NA
1436	3	NA	19	12	31	354	0	119.6717294	246	317	255	2669	76	269	0	0	1	5.167286094	0.000164469	0.000218673	0.000338895	NA	NA	NA	NA	NA	NA	125	368	138.5	479	275	356.5	NA	NA
1437	4	NA	17	11	28	366	0	260.1478729	246	316	255	2667	76	268	0	0	0	4.081330688	0.00040025	0.000584209	0.000799812	NA	NA	NA	NA	NA	NA	129	364	144	479	281	355	NA	NA
1438	4	1.78	NA	NA	23	361	0	296.2344905	246	318	255	2217	51	197	0	0	1	6.304306474	0.000176918	0.000319401	0.000628172	0	0	0	0	0	0	99	307	83.5	509	233.5	460.5	21194.97165	22788.93656
1439	2	NA	18	12	30	357	0	198.7123602	246	317	255	2669	76	269	0	0	1	3.687714957	0.000180854	0.000338895	0.000371214	NA	NA	NA	NA	NA	NA	125	368	138.5	479	275	356.5	NA	NA
1440	6	1.66	10	13	23	319	0	271.5223945	247	316	255	2886	89	306	0	0	0	8.70893013	0.001139756	0.001272467	0.001616168	0	0	0	0	0	0	109	377	153	439	271	352	18495.41087	21266.28127
1441	1	NA	17	12	29	366	0	62.48075042	246	316	255	2667	76	268	0	0	0	4.532424261	0.000185564	0.000272947	0.0003047	NA	NA	NA	NA	NA	NA	129	364	144	479	281	355	NA	NA
1442	2	NA	18	12	30	354	0	119.6717294	246	317	255	2669	76	269	0	0	1	5.167286094	0.000164469	0.000327274	0.000371214	NA	NA	NA	NA	NA	NA	125	368	138.5	479	275	356.5	NA	NA
1443	2	NA	18	12	30	354	0	125.104142	246	317	255	2669	76	269	0	0	1	6.059439443	0.000212641	0.000237065	0.000362353	NA	NA	NA	NA	NA	NA	125	368	138.5	479	275	356.5	NA	NA
1444	3	NA	18	12	30	365	0	330.5541818	246	316	255	2667	76	268	0	0	0	2.408456307	0.00040025	0.000492443	0.000585235	NA	NA	NA	NA	NA	NA	129	364	144	479	281	355	NA	NA
1445	3	1.03	16	6	22	333	0	118.6468923	247	316	256	2908	90	309	0	0	0	2.430430055	0.000281603	0.002067293	0.002184033	0	0	0	0	0	0	110.5	368.5	153	446.5	271	360.5	6976.368728	6899.632978
1446	2	NA	18	12	30	359	0	126.4300227	246	316	255	2667	76	268	0	0	0	9.340097381	0.000781025	0.000808562	0.000816541	NA	NA	NA	NA	NA	NA	129	364	144	479	281	355	NA	NA
1447	6	1.5	NA	NA	22	361	0	296.2344905	246	318	255	2217	51	197	0	0	1	6.304306474	0.000176918	0.000494385	0.000550727	0	0	0	0	0	0	99	307	83.5	509	233.5	460.5	14531.19403	15194.80952
1448	3	NA	18	11	29	348	0	130.4600359	246	317	255	2669	76	269	0	0	1	9.261035326	0.000237065	0.000414121	0.000471699	NA	NA	NA	NA	NA	NA	125	368	138.5	479	275	356.5	NA	NA
1449	1	1.1	11	9	20	325	0	170.8774662	247	316	256	2908	90	309	0	0	0	4.477930341	0.001155249	0.001269195	0.001703153	0	0	0	0	0	0	110.5	368.5	153	446.5	271	360.5	7227.205851	8075.775849
1450	2	NA	18	12	30	366	0	225.4591707	246	316	255	2667	76	268	0	0	0	1.661700505	0.000272947	0.000331183	0.000446222	NA	NA	NA	NA	NA	NA	129	364	144	479	281	355	NA	NA
1451	2	NA	18	12	30	355	0	231.5640461	246	317	255	2669	76	269	0	0	0	9.294991633	0.000320677	0.000551543	0.000629643	NA	NA	NA	NA	NA	NA	125	368	138.5	479	275	356.5	NA	NA
1452	0	0.4	NA	NA	18	319	0	1.27E-13	248	316	257	2956	93	318	0	0	0	5.578493513	0.000519711	0.00073161	0.000874643	0	0	0	0	0	0	101	368.5	151.5	443.5	268	363.5	905.1773864	698.4769953
1453	1	0.92	14	7	21	312	0	320.2353472	247	316	256	2923	91	312	0	0	0	3.33302711	0.000526031	0.001509989	0.001539415	0	0	0	0	0	0	101	367	145.5	449	281	355	5347.69338	5261.937533
1454	2	0.95	NA	NA	24	373	0	84.63758649	245	318	253	2232	51	198	0	0	0	9.88102428	0.000915811	0.001028251	0.001341044	0	0	0	0	0	0	98	311.5	79	503.5	235	452	6485.885493	5107.254362
1455	6	1.3	NA	NA	26	311	0	139.2819241	248	316	257	2956	93	318	0	0	0	3.992935014	0.000718129	0.001058579	0.001102249	0	0	0	0	0	0	101	368.5	151.5	443.5	268	363.5	12935.94138	12063.06706
1456	2	NA	18	11	29	367	0	90	246	317	255	2669	76	269	0	0	0	5.1985449	0.00062426	0.000760263	0.000856154	NA	NA	NA	NA	NA	NA	125	368	138.5	479	275	356.5	NA	NA
1457	2	0.67	9	10	19	340	0	120.1101156	247	316	256	2896	89	307	0	0	0	10.56893131	0.000487032	0.00127431	0.001646135	0	0	0	0	0	0	108	368.5	152	439	268	363.5	2611.729274	2448.900285
1458	1	NA	17	11	28	351	0	161.2875851	246	317	255	2669	76	269	0	0	1	2.951639568	0.000362353	0.000432666	0.000471699	NA	NA	NA	NA	NA	NA	125	368	138.5	479	275	356.5	NA	NA
1459	1	1.31	12	10	22	329	0	117.5012241	247	316	256	2896	89	307	0	0	0	4.535151644	0.000644525	0.000864002	0.001468196	0	0	0	0	0	0	108	368.5	152	439	268	363.5	11155.38936	12254.13802
1460	3	1.66	18	5	23	331	0	84.1917892	247	316	256	2908	90	309	0	0	0	6.879118376	0.000281603	0.001835211	0.001967867	0	0	0	0	0	0	110.5	368.5	153	446.5	271	360.5	18495.41087	21500.9038
1461	4	1.2	NA	NA	25	317	0	153.0425557	248	316	257	2956	93	318	0	0	0	7.285252755	0.000519711	0.000797437	0.000954411	0	0	0	0	0	0	101	368.5	151.5	443.5	268	363.5	10649.2217	9967.217623
1462	2	1.88	9	14	23	330	0	354.7180449	247	316	256	2896	89	307	0	0	0	2.574123894	0.000487032	0.001347145	0.001506154	0	0	0	0	0	0	108	368.5	152	439	268	363.5	23581.3746	28854.11485
1463	3	NA	18	12	30	364	0	4.469442363	246	316	255	2667	76	268	0	0	0	3.037665188	0.000462277	0.000492443	0.000521536	NA	NA	NA	NA	NA	NA	129	364	144	479	281	355	NA	NA
1464	3	1.4	NA	NA	24	316	0	2.772915099	249	317	257	2915	91	312	0	0	0	4.89049321	0.000742428	0.000910494	0.001188781	NA	NA	NA	NA	NA	NA	108	368	150	443.5	261.5	370.5	13825.94182	14389.56992
1465	6	1.17	12	8	20	325	0	80.82882483	247	316	255	2886	89	306	0	0	0	15.68844287	0.001220043	0.001507116	0.001571991	0	0	0	0	0	0	109	377	153	439	271	352	8152.122658	9256.708147
1466	1	NA	17	11	28	355	0	157.0516187	246	317	255	2669	76	269	0	0	0	11.97676423	0.000164924	0.000681836	0.001390575	NA	NA	NA	NA	NA	NA	125	368	138.5	479	275	356.5	NA	NA
1467	4	NA	18	12	30	364	0	134.5412187	246	316	255	2667	76	268	0	0	0	3.982745005	0.000442832	0.000521536	0.000584209	NA	NA	NA	NA	NA	NA	129	364	144	479	281	355	NA	NA
1468	4	1.31	NA	NA	21	367	0	147.1516877	246	318	255	2217	51	197	0	0	1	3.050192659	0.000276586	0.000550727	0.000628172	0	0	0	0	0	0	99	307	83.5	509	233.5	460.5	10660.22149	11011.73824
1469	4	NA	18	12	30	357	0	324.8732534	246	317	255	2669	76	269	0	0	0	3.70108894	0.000281603	0.000414367	0.000766094	NA	NA	NA	NA	NA	NA	125	368	138.5	479	275	356.5	NA	NA
1470	2	NA	17	12	29	356	0	155.9095032	246	317	255	2669	76	269	0	0	0	6.35928748	0.000164924	0.000520096	0.001244548	NA	NA	NA	NA	NA	NA	125	368	138.5	479	275	356.5	NA	NA
1471	4	1.1	NA	NA	23	308	0	265.6750434	249	317	257	2915	91	312	0	0	0	3.088967743	0.000742428	0.001200167	0.001514942	NA	NA	NA	NA	NA	NA	108	368	150	443.5	261.5	370.5	8283.454994	8096.277182
1472	4	NA	18	12	30	360	0	112.2951056	246	317	255	2669	76	269	0	0	0	6.122831332	0.000520096	0.000681836	0.000760263	NA	NA	NA	NA	NA	NA	125	368	138.5	479	275	356.5	NA	NA
1473	4	1.5	NA	NA	27	317	0	152.2487816	247	315	256	2980	94	322	0	0	0	7.596118219	0.002067931	0.002193379	0.002344803	0	0	0	0	0	0	109	368.5	152	439	256.5	375	17746.29919	16952.09044
1474	1	NA	18	11	29	362	0	356.124395	246	317	255	2669	76	269	0	0	0	6.976583259	0.000281603	0.00062426	0.000690652	NA	NA	NA	NA	NA	NA	125	368	138.5	479	275	356.5	NA	NA
1475	4	NA	18	12	30	362	0	240.2244339	246	317	255	2669	76	269	0	0	0	11.57823645	0.000414367	0.000536004	0.000551543	NA	NA	NA	NA	NA	NA	125	368	138.5	479	275	356.5	NA	NA
1476	4	NA	18	12	30	348	0	164.0070652	246	317	255	2669	76	269	0	0	1	9.375364635	0.000432666	0.00056648	0.000640078	NA	NA	NA	NA	NA	NA	125	368	138.5	479	275	356.5	NA	NA
1477	4	1.2	NA	NA	26	305	0	45.48761324	248	316	257	2956	93	318	0	0	0	2.658898684	0.000725672	0.001112205	0.001165748	0	0	0	0	0	0	101	368.5	151.5	443.5	268	363.5	11064.77042	9967.217623
1478	6	1.35	12	10	22	328	0	71.85184759	247	316	256	2896	89	307	0	0	0	6.70672121	0.000673573	0.000864002	0.001251719	0	0	0	0	0	0	108	368.5	152	439	268	363.5	11829.94377	13163.72553
1479	4	1.4	NA	NA	26	305	0	345.0146551	248	316	257	2956	93	318	0	0	0	4.576528015	0.000725672	0.001200333	0.001703291	0	0	0	0	0	0	101	368.5	151.5	443.5	268	363.5	14949.35795	14389.56992
1480	4	NA	18	12	30	364	0	218.7373663	246	316	255	2667	76	268	0	0	0	5.661232336	0.000390512	0.000596825	0.000760263	NA	NA	NA	NA	NA	NA	129	364	144	479	281	355	NA	NA
1481	2	0.67	NA	NA	21	367	0	138.6743838	246	318	255	2217	51	197	0	0	1	4.647254508	0.000276586	0.00052345	0.00081939	0	0	0	0	0	0	99	307	83.5	509	233.5	460.5	2879.722728	2200.615732
1482	1	NA	17	10	27	369	0	251.8386248	246	316	255	2667	76	268	0	0	0	1.495833632	0.000390512	0.000462277	0.000644127	NA	NA	NA	NA	NA	NA	129	364	144	479	281	355	NA	NA
1483	2	1.62	NA	NA	21	370	0	210.4303337	245	318	253	2232	51	198	0	0	0	10.16811663	0.000718679	0.001028251	0.001154859	0	0	0	0	0	0	98	311.5	79	503.5	235	452	16137.11774	18236.65096
1484	1	1.46	NA	NA	23	367	0	73.30234556	246	318	255	2217	51	197	0	0	1	5.662316707	0.00052345	0.000667308	0.001174138	0	0	0	0	0	0	99	307	83.5	509	233.5	460.5	14395.59998	14250.37424
1485	2	NA	18	12	30	365	0	151.314552	246	316	255	2667	76	268	0	0	0	6.877477743	0.000442832	0.000835284	0.00098732	NA	NA	NA	NA	NA	NA	129	364	144	479	281	355	NA	NA
1486	6	1.4	NA	NA	26	318	0	37.33939122	248	316	257	2956	93	318	0	0	0	2.344932613	0.000874643	0.000954411	0.001244026	0	0	0	0	0	0	101	368.5	151.5	443.5	268	363.5	14949.35795	14389.56992
1487	3	NA	17	11	28	361	0	360	246	316	255	2667	76	268	0	0	0	2.330458924	0.000548179	0.000724017	0.000752728	NA	NA	NA	NA	NA	NA	129	364	144	479	281	355	NA	NA
1488	1	NA	17	11	28	370	0	188.2598229	246	317	255	2669	76	269	0	0	0	3.295023332	0.000220227	0.000276586	0.000353553	NA	NA	NA	NA	NA	NA	125	368	138.5	479	275	356.5	NA	NA
1489	3	1.3	NA	NA	23	303	0	45.48638896	249	317	257	2915	91	312	0	0	0	0.665157918	0.000879318	0.000910494	0.000987927	NA	NA	NA	NA	NA	NA	108	368	150	443.5	261.5	370.5	11477.05385	12063.06706
1490	2	NA	19	12	31	360	0	333.0657378	246	317	255	2669	76	269	0	0	1	1.046064258	0.000366197	0.000492443	0.000522015	NA	NA	NA	NA	NA	NA	125	368	138.5	479	275	356.5	NA	NA
1491	1	NA	17	10	27	362	0	352.2839822	246	317	255	2669	76	269	0	0	1	13.84253335	0.000194165	0.000329848	0.000516624	NA	NA	NA	NA	NA	NA	125	368	138.5	479	275	356.5	NA	NA
1492	2	NA	17	12	29	365	0	156.2033383	246	317	255	2669	76	269	0	0	0	13.26436773	0.000220227	0.000356931	0.000480937	NA	NA	NA	NA	NA	NA	125	368	138.5	479	275	356.5	NA	NA
1493	3	NA	18	12	30	372	0	19.94684691	246	317	255	2669	76	269	0	0	1	6.911828283	0.000136015	0.000194165	0.000353553	NA	NA	NA	NA	NA	NA	125	368	138.5	479	275	356.5	NA	NA
1494	2	1	NA	NA	22	297	0	143.2808136	248	317	257	2931	92	315	0	0	0	4.355022278	0.000588727	0.001026937	0.001088118	NA	NA	NA	NA	NA	NA	111	382.5	151.5	443	281	336.5	6585.233276	6444.063006
1495	6	1.4	17	5	22	330	0	108.147304	247	316	256	2908	90	309	0	0	0	0.74860469	0.000728011	0.001155249	0.001324424	0	0	0	0	0	0	110.5	368.5	153	446.5	271	360.5	12700.27397	14353.13276
1496	5	NA	18	12	30	370	0	161.2874394	246	317	255	2669	76	269	0	0	1	7.345135998	0.000136015	0.000276586	0.000329848	NA	NA	NA	NA	NA	NA	125	368	138.5	479	275	356.5	NA	NA
1497	6	1.2	NA	NA	24	316	0	140.2317079	248	316	257	2956	93	318	0	0	0	3.333202895	0.001112205	0.001173882	0.001476939	0	0	0	0	0	0	101	368.5	151.5	443.5	268	363.5	10233.27374	9967.217623
1498	1	1	NA	NA	20	294	0	296.1773996	248	317	257	2931	92	315	0	0	0	3.168117056	0.000422019	0.000639531	0.002490883	0	0	0	0	0	0	111	382.5	151.5	443	281	336.5	6000.285338	6444.063006
1499	2	NA	18	12	30	359	0	172.7610549	246	316	255	2667	76	268	0	0	0	3.755380981	0.000150333	0.000162788	0.000396232	NA	NA	NA	NA	NA	NA	129	364	144	479	281	355	NA	NA
1500	3	NA	18	12	30	359	0	78.86541204	246	316	255	2667	76	268	0	0	0	1.207264145	0.000150333	0.000192094	0.000304631	NA	NA	NA	NA	NA	NA	129	364	144	479	281	355	NA	NA
1501	4	1.4	NA	NA	28	299	0	214.1410544	248	317	257	2931	92	315	0	0	0	3.376819963	0.000444185	0.000639531	0.00185324	0	0	0	0	0	0	111	382.5	151.5	443	281	336.5	16070.69992	14389.56992
1502	3	NA	17	11	28	364	0	139.3104692	246	316	255	2667	76	268	0	0	0	3.991229606	0.000596825	0.000644127	0.001097315	NA	NA	NA	NA	NA	NA	129	364	144	479	281	355	NA	NA
1503	6	1.56	13	7	20	323	0	125.0836968	247	316	256	2896	89	307	0	0	0	2.027560302	0.000673573	0.000759276	0.001332404	0	0	0	0	0	0	108	368.5	152	439	268	363.5	14293.9125	18557.88538
1504	6	1.37	11	12	23	320	0	236.7519046	247	316	255	2886	89	306	0	0	0	1.700679984	0.000755381	0.001027278	0.001507116	0	0	0	0	0	0	109	377	153	439	271	352	12714.2733	13483.70636
1505	3	NA	18	12	30	363	0	306.9631547	246	316	255	2667	76	268	0	0	0	5.028231899	0.00021095	0.000548179	0.000762955	NA	NA	NA	NA	NA	NA	129	364	144	479	281	355	NA	NA
1506	0	0.48	NA	NA	15	358	0	138.877699	245	318	253	2232	51	198	0	0	0	13.07801735	0.000718679	0.000963328	0.001021567	0	0	0	0	0	0	98	311.5	79	503.5	235	452	1081.470287	978.0857718
1507	2	NA	18	12	30	358	0	225.4592606	246	316	255	2667	76	268	0	0	0	0.997200825	0.000162788	0.000192094	0.000272947	NA	NA	NA	NA	NA	NA	129	364	144	479	281	355	NA	NA
1508	1	1.59	NA	NA	21	368	0	92.45376232	245	318	253	2232	51	198	0	0	0	5.430014451	0.000967471	0.00103407	0.001400143	0	0	0	0	0	0	98	311.5	79	503.5	235	452	15558.93426	17446.61596
1509	6	1.4	NA	NA	23	318	0	324.845683	247	315	256	2967	94	320	0	0	0	3.702339217	0.001042161	0.001334541	0.001767179	0	0	0	0	0	0	89	355.5	111.5	433.5	232.5	410.5	13263.40164	14389.56992
1510	3	1.78	NA	NA	23	383	0	149.3805997	245	318	253	2232	51	198	0	0	0	6.475179492	0.000245967	0.000346699	0.000522015	0	0	0	0	0	0	98	311.5	79	503.5	235	452	21194.97165	22788.93656
1511	3	NA	19	12	31	358	0	225.4592606	246	317	255	2669	76	269	0	0	1	0.997200825	0.000272947	0.000304631	0.000396232	NA	NA	NA	NA	NA	NA	125	368	138.5	479	275	356.5	NA	NA
1512	3	1	NA	NA	28	299	0	239.4642406	248	317	257	2931	92	315	0	0	0	4.123293138	0.000422019	0.000444185	0.002184353	0	0	0	0	0	0	111	382.5	151.5	443	281	336.5	8332.836608	6444.063006
1513	0	NA	17	10	27	360	0	8.259661012	246	316	255	2667	76	268	0	0	0	6.568391873	0.00021095	0.000752728	0.000904268	NA	NA	NA	NA	NA	NA	129	364	144	479	281	355	NA	NA
1514	6	1.1	NA	NA	24	306	0	134.5137028	249	317	257	2915	91	312	0	0	0	1.330134427	0.000514782	0.000752728	0.001135341	NA	NA	NA	NA	NA	NA	108	368	150	443.5	261.5	370.5	8634.780875	8096.277182
1515	3	1.43	NA	NA	22	369	0	305.8589209	246	318	255	2217	51	197	0	0	1	4.370060101	0.000619839	0.000775242	0.001065129	0	0	0	0	0	0	99	307	83.5	509	233.5	460.5	13236.92503	13564.5661
1516	2	0.99	NA	NA	23	376	0	145.1025057	245	318	253	2232	51	198	0	0	0	9.022211296	0.000182483	0.000295466	0.000346699	0	0	0	0	0	0	98	311.5	79	503.5	235	452	6743.616978	5638.523066
1517	4	1.53	NA	NA	21	383	0	149.3805997	245	318	253	2232	51	198	0	0	0	6.475179492	0.000182483	0.000245967	0.000458912	0	0	0	0	0	0	98	311.5	79	503.5	235	452	14433.45599	15925.80912
1518	3	NA	18	12	30	348	0	358.811959	246	317	255	2669	76	269	0	0	0	11.27997832	0.000152315	0.000320156	0.000809197	NA	NA	NA	NA	NA	NA	125	368	138.5	479	275	356.5	NA	NA
1519	5	NA	18	12	30	355	0	78.86530985	246	316	255	2667	76	268	0	0	0	3.617481265	0.000962601	0.00101951	0.001097315	NA	NA	NA	NA	NA	NA	129	364	144	479	281	355	NA	NA
1520	3	1.1	NA	NA	20	294	0	129.0825173	248	317	257	2931	92	315	0	0	0	6.992426917	0.000438634	0.000588727	0.001093709	NA	NA	NA	NA	NA	NA	111	382.5	151.5	443	281	336.5	7227.205851	8096.277182
1521	1	1.57	13	9	22	328	0	117.9012452	247	316	255	2886	89	306	0	0	0	6.941896774	0.001640762	0.001916377	0.00251589	0	0	0	0	0	0	109	377	153	439	271	352	15884.27091	18635.56225
1522	2	NA	18	12	30	348	0	358.811959	246	317	255	2669	76	269	0	0	0	11.27997832	0.000152315	0.000290689	0.000676757	NA	NA	NA	NA	NA	NA	125	368	138.5	479	275	356.5	NA	NA
1523	4	1.16	11	9	20	324	0	25.38878572	247	316	256	2908	90	309	0	0	0	7.696437865	0.000723671	0.000728011	0.001487179	0	0	0	0	0	0	110.5	368.5	153	446.5	271	360.5	8016.668002	9168.911686
1524	1	1.88	NA	NA	23	370	0	40.21472359	245	318	253	2232	51	198	0	0	0	17.73229144	0.000205183	0.000522015	0.000537587	0	0	0	0	0	0	98	311.5	79	503.5	235	452	23581.3746	25928.70745
1525	1	1.54	NA	NA	21	371	0	150.5912174	245	318	253	2232	51	198	0	0	0	7.189026621	0.000295466	0.000331059	0.000340588	0	0	0	0	0	0	98	311.5	79	503.5	235	452	14618.1733	16173.81755
1526	6	1.99	NA	NA	21	367	0	170.4019644	245	318	253	2232	51	198	0	0	0	2.835501283	0.000340588	0.00043382	0.000555698	0	0	0	0	0	0	98	311.5	79	503.5	235	452	24110.92457	29649.4184
1527	3	1.45	10	12	22	329	0	29.46475734	247	316	255	2886	89	306	0	0	0	2.408905421	0.001530751	0.001640762	0.001735655	0	0	0	0	0	0	109	377	153	439	271	352	13600.70762	15431.1543
1528	3	NA	17	12	29	355	0	49.03079561	246	316	255	2667	76	268	0	0	0	5.319218524	0.00091586	0.001126144	0.001173243	NA	NA	NA	NA	NA	NA	129	364	144	479	281	355	NA	NA
1529	4	1.1	NA	NA	22	298	0	141.235435	248	317	257	2931	92	315	0	0	0	5.663375683	0.001088118	0.001093709	0.001307287	NA	NA	NA	NA	NA	NA	111	382.5	151.5	443	281	336.5	7931.762204	8096.277182
1530	1	1.2	NA	NA	23	296	0	91.81652748	249	317	257	2915	91	312	0	0	0	7.315857615	0.00026	0.000752728	0.000879318	NA	NA	NA	NA	NA	NA	108	368	150	443.5	261.5	370.5	9816.909511	9967.217623
1531	3	1.1	NA	NA	22	297	0	132.3128266	249	317	257	2915	91	312	0	0	0	8.594421092	0.00026	0.000514782	0.000987927	NA	NA	NA	NA	NA	NA	108	368	150	443.5	261.5	370.5	7931.762204	8096.277182
1532	2	1.37	NA	NA	21	370	0	40.21472359	245	318	253	2232	51	198	0	0	0	17.73229144	0.000205183	0.000711688	0.000724707	0	0	0	0	0	0	98	311.5	79	503.5	235	452	11634.05751	12250.32358
1533	2	1.1	NA	NA	20	314	0	334.6073779	248	316	257	2956	93	318	0	0	0	7.696679534	0.001029612	0.001200333	0.001417392	0	0	0	0	0	0	101	368.5	151.5	443.5	268	363.5	7227.205851	8096.277182
1534	3	1.1	9	13	22	331	0	330.5350338	247	316	256	2896	89	307	0	0	0	4.809334516	0.000759276	0.000918314	0.001108873	0	0	0	0	0	0	108	368.5	152	439	268	363.5	7931.762204	8075.775849
1535	6	1.34	11	9	20	327	0	148.6090208	247	316	256	2908	90	309	0	0	0	1.365518873	0.00022561	0.000500899	0.001201541	0	0	0	0	0	0	110.5	368.5	153	446.5	271	360.5	10623.81427	12932.84983
1536	3	NA	18	12	30	365	0	12.28451833	246	317	255	2669	76	269	0	0	0	6.651832864	0.000262488	0.00083863	0.000905207	NA	NA	NA	NA	NA	NA	125	368	138.5	479	275	356.5	NA	NA
1537	3	NA	18	12	30	347	0	5.919900223	246	317	255	2669	76	269	0	0	0	11.33651924	0.000290689	0.000320156	0.000591692	NA	NA	NA	NA	NA	NA	125	368	138.5	479	275	356.5	NA	NA
1538	3	1.21	12	10	22	326	0	56.75363756	247	316	256	2908	90	309	0	0	0	5.090339037	0.00022561	0.000286007	0.000979898	0	0	0	0	0	0	110.5	368.5	153	446.5	271	360.5	9553.625366	10140.83991
1539	2	1.5	NA	NA	21	371	0	266.2406022	246	318	255	2217	51	197	0	0	0	3.551732701	0.000300666	0.000661891	0.000803057	0	0	0	0	0	0	99	307	83.5	509	233.5	460.5	13886.18021	15194.80952
1540	3	1.62	NA	NA	23	371	0	125.6329539	245	318	253	2232	51	198	0	0	0	6.377330493	0.000331059	0.000439659	0.000498197	0	0	0	0	0	0	98	311.5	79	503.5	235	452	17635.44017	18236.65096
1541	3	NA	20	12	32	350	0	130.4616036	246	316	255	2647	75	266	0	0	0	4.660811581	0.000382099	0.000858662	0.001651484	NA	NA	NA	NA	NA	NA	139	372.5	138.5	483.5	291	336.5	NA	NA
1542	2	1.53	NA	NA	23	366	0	234.8540464	246	318	255	2217	51	197	0	0	1	4.043822562	0.00056	0.000778845	0.000910824	0	0	0	0	0	0	99	307	83.5	509	233.5	460.5	15773.59437	15925.80912
1543	2	0.9	NA	NA	24	295	0	151.6983358	248	317	257	2931	92	315	0	0	0	4.492903786	0.000438634	0.001026937	0.001307287	NA	NA	NA	NA	NA	NA	111	382.5	151.5	443	281	336.5	5836.25391	5003.881018
1544	3	0.9	9	14	23	332	0	230.6661869	247	316	255	2886	89	306	0	0	0	14.40379161	0.000590339	0.000755381	0.001861317	0	0	0	0	0	0	109	377	153	439	271	352	5598.792523	4936.745058
1545	6	1.55	11	9	20	337	0	297.9016232	247	316	255	2886	89	306	0	0	0	6.941811143	0.000590339	0.001027278	0.001912067	0	0	0	0	0	0	109	377	153	439	271	352	14115.60114	18077.5999
1546	2	0.73	14	8	22	331	0	258.8740585	247	316	256	2908	90	309	0	0	0	3.620282448	0.000702638	0.00073736	0.001296341	0	0	0	0	0	0	110.5	368.5	153	446.5	271	360.5	3562.684686	3013.519213
1547	3	1.66	NA	NA	21	369	0	314.5843989	245	318	253	2232	51	198	0	0	0	6.613998887	0.00043382	0.000443847	0.000585235	0	0	0	0	0	0	98	311.5	79	503.5	235	452	16924.02457	19321.01011
1548	1	0.87	13	9	22	326	0	95.10818598	247	316	256	2908	90	309	0	0	0	2.617039592	0.000286007	0.000500899	0.000702282	0	0	0	0	0	0	110.5	368.5	153	446.5	271	360.5	5017.793045	4600.420538
1549	4	1.11	10	12	22	330	0	145.8639969	247	316	256	2896	89	307	0	0	0	6.729944004	0.000528015	0.000788733	0.001114002	0	0	0	0	0	0	108	368.5	152	439	268	363.5	8073.123917	8252.47289
1550	1	0.99	NA	NA	23	371	0	198.6853817	246	318	255	2217	51	197	0	0	1	1.476563887	0.000286356	0.000619839	0.000733894	0	0	0	0	0	0	99	307	83.5	509	233.5	460.5	6743.616978	5638.523066
1551	4	NA	18	12	30	365	0	3.231162269	246	317	255	2669	76	269	0	0	0	8.348068473	0.000262488	0.00108074	0.001132828	NA	NA	NA	NA	NA	NA	125	368	138.5	479	275	356.5	NA	NA
1552	1	1.11	NA	NA	20	369	0	145.92579	246	318	255	2217	51	197	0	0	1	1.688543547	0.000286356	0.000775242	0.000778845	0	0	0	0	0	0	99	307	83.5	509	233.5	460.5	7356.010796	7415.786499
1553	3	NA	18	13	31	363	0	234.8948151	246	316	255	2667	76	268	0	0	0	2.026479313	0.000237065	0.000746257	0.00091586	NA	NA	NA	NA	NA	NA	129	364	144	479	281	355	NA	NA
1554	3	NA	18	12	30	343	0	105.5134528	246	316	255	2647	75	266	0	0	0	9.501679744	0.000573149	0.000858662	0.0013	NA	NA	NA	NA	NA	NA	139	372.5	138.5	483.5	291	336.5	NA	NA
1555	2	NA	18	12	30	340	0	195.7627459	246	317	255	2669	76	269	0	0	0	8.655827494	0.000264008	0.000351141	0.000430116	NA	NA	NA	NA	NA	NA	125	368	138.5	479	275	356.5	NA	NA
1556	3	NA	18	12	30	359	0	161.2878219	246	316	255	2667	76	268	0	0	0	2.214583489	0.000223607	0.000453431	0.000962601	NA	NA	NA	NA	NA	NA	129	364	144	479	281	355	NA	NA
1557	3	0.99	NA	NA	23	361	0	223.0285532	245	318	253	2232	51	198	0	0	0	15.5549409	0.000403609	0.000735731	0.000765506	0	0	0	0	0	0	98	311.5	79	503.5	235	452	6743.616978	5638.523066
1558	4	NA	18	12	30	344	0	117.6938469	246	316	255	2647	75	266	0	0	0	7.975659384	0.000382099	0.000573149	0.001517168	NA	NA	NA	NA	NA	NA	139	372.5	138.5	483.5	291	336.5	NA	NA
1559	1	1.81	NA	NA	21	373	0	278.0147445	246	318	255	2217	51	197	0	0	0	3.340939773	0.000300666	0.000403113	0.000502494	0	0	0	0	0	0	99	307	83.5	509	233.5	460.5	20037.39398	23706.82413
1560	3	1.4	NA	NA	24	311	0	134.5108855	247	315	256	2967	94	320	0	0	0	0.997729122	0.000682422	0.001042161	0.001341343	0	0	0	0	0	0	89	355.5	111.5	433.5	232.5	410.5	13825.94182	14389.56992
1561	6	1.37	15	8	23	330	0	260.692817	247	316	256	2908	90	309	0	0	0	2.881116324	5.83E-05	0.000702282	0.00073736	0	0	0	0	0	0	110.5	368.5	153	446.5	271	360.5	12714.2733	13632.4668
1562	6	1.31	9	13	22	328	0	63.81814959	247	316	256	2896	89	307	0	0	0	1.056829702	0.000793095	0.001114002	0.001298769	0	0	0	0	0	0	108	368.5	152	439	268	363.5	11155.38936	12254.13802
1563	5	1.4	16	6	22	330	0	260.692817	247	316	256	2908	90	309	0	0	0	2.881116324	5.83E-05	0.000702638	0.000759605	0	0	0	0	0	0	110.5	368.5	153	446.5	271	360.5	12700.27397	14353.13276
1564	3	1.39	12	9	21	326	0	318.4666008	247	316	256	2908	90	309	0	0	0	9.566401009	0.000723671	0.00104561	0.001053945	0	0	0	0	0	0	110.5	368.5	153	446.5	271	360.5	11967.88891	14110.56323
1565	5	NA	18	12	30	363	0	234.8948151	246	316	255	2667	76	268	0	0	0	2.026479313	0.000237065	0.000660681	0.001126144	NA	NA	NA	NA	NA	NA	129	364	144	479	281	355	NA	NA
1566	2	0.88	10	10	20	335	0	225.4811069	247	316	256	2896	89	307	0	0	0	3.32190003	0.000918314	0.001585339	0.001669311	0	0	0	0	0	0	108	368.5	152	439	268	363.5	4675.220294	4728.653817
1567	6	1.32	16	6	22	326	0	330.5344072	247	316	256	2896	89	307	0	0	0	4.809364096	0.000742496	0.001322309	0.001414956	0	0	0	0	0	0	108	368.5	152	439	268	363.5	11322.21709	12478.06149
1568	4	NA	18	12	30	359	0	180	246	316	255	2667	76	268	0	0	0	0.466338689	0.000223607	0.000451221	0.000980867	NA	NA	NA	NA	NA	NA	129	364	144	479	281	355	NA	NA
1569	1	NA	17	12	29	344	0	197.711797	246	317	255	2669	76	269	0	0	0	8.504197016	9.06E-05	0.000264008	0.000376431	NA	NA	NA	NA	NA	NA	125	368	138.5	479	275	356.5	NA	NA
1570	4	NA	18	12	30	366	0	101.134588	246	316	255	2667	76	268	0	0	0	6.01501879	0.000585235	0.000723464	0.001011781	NA	NA	NA	NA	NA	NA	129	364	144	479	281	355	NA	NA
1571	6	1.43	NA	NA	21	374	0	51.11738052	245	318	253	2232	51	198	0	0	0	3.339340023	0.00015	0.000380132	0.000420119	0	0	0	0	0	0	98	311.5	79	503.5	235	452	12649.3615	13564.5661
1572	1	1.62	NA	NA	23	374	0	183.8696514	245	318	253	2232	51	198	0	0	0	6.97653467	0.000347851	0.000403609	0.000420119	0	0	0	0	0	0	98	311.5	79	503.5	235	452	17635.44017	18236.65096
1573	2	0.8	10	10	20	326	0	112.2799765	247	316	256	2896	89	307	0	0	0	6.126747067	0.000528015	0.000793095	0.000933435	0	0	0	0	0	0	108	368.5	152	439	268	363.5	3881.535459	3758.889744
1574	2	1.85	NA	NA	23	360	0	58.36625961	246	318	255	2217	51	197	0	0	0	4.436869747	0.000480416	0.000746324	0.000806536	0	0	0	0	0	0	99	307	83.5	509	233.5	460.5	22852.42064	24962.68147
1575	1	NA	17	11	28	344	0	197.711797	246	317	255	2669	76	269	0	0	0	8.504197016	9.06E-05	0.000351141	0.00037054	NA	NA	NA	NA	NA	NA	125	368	138.5	479	275	356.5	NA	NA
1576	4	1.11	NA	NA	21	369	0	260.6713844	246	318	255	2217	51	197	0	0	1	2.874566338	0.000424264	0.000440114	0.00056	0	0	0	0	0	0	99	307	83.5	509	233.5	460.5	7714.772324	7415.786499
1577	3	NA	18	12	30	360	0	134.5409491	246	316	255	2667	76	268	0	0	0	1.661696976	0.000451221	0.000453431	0.000543783	NA	NA	NA	NA	NA	NA	129	364	144	479	281	355	NA	NA
1578	1	0.67	NA	NA	22	369	0	25.57476135	246	318	255	2217	51	197	0	0	0	13.44807566	0.000311448	0.000403113	0.000480416	0	0	0	0	0	0	99	307	83.5	509	233.5	460.5	3013.486005	2200.615732
1579	1	NA	17	11	28	341	0	341.2875487	246	317	255	2669	76	269	0	0	0	2.951640203	0.0001253	0.00037054	0.000376431	NA	NA	NA	NA	NA	NA	125	368	138.5	479	275	356.5	NA	NA
1580	1	0.67	10	11	21	327	0	134.5187407	247	316	256	2896	89	307	0	0	0	0.332559883	0.001108873	0.001298769	0.001332404	0	0	0	0	0	0	108	368.5	152	439	268	363.5	2879.722728	2448.900285
1581	4	1.2	NA	NA	27	321	0	95.80675747	247	315	256	2980	94	322	0	0	0	6.880817747	0.000773369	0.001101454	0.001686713	0	0	0	0	0	0	109	368.5	152	439	256.5	375	11479.93565	9967.217623
1582	3	1.52	9	12	21	323	0	270	247	316	256	2896	89	307	0	0	0	1.422473687	0.000788733	0.000933435	0.001298345	0	0	0	0	0	0	108	368.5	152	439	268	363.5	14249.88446	17449.06823
1583	3	1.37	NA	NA	22	374	0	51.11738052	245	318	253	2232	51	198	0	0	0	3.339340023	0.00015	0.000278568	0.000347851	0	0	0	0	0	0	98	311.5	79	503.5	235	452	12174.46011	12250.32358
1584	3	NA	18	12	30	352	0	358.4268167	246	317	255	2669	76	269	0	0	0	8.566305064	0.00034	0.000414849	0.000772787	NA	NA	NA	NA	NA	NA	125	368	138.5	479	275	356.5	NA	NA
1585	1	NA	17	11	28	346	0	3.875568569	246	317	255	2669	76	269	0	0	0	10.40112125	0.0001253	0.00034	0.000449222	NA	NA	NA	NA	NA	NA	125	368	138.5	479	275	356.5	NA	NA
1586	2	1.1	NA	NA	23	313	0	288.1435025	247	315	256	2967	94	320	0	0	0	2.992471548	0.000682422	0.000832586	0.000875728	0	0	0	0	0	0	89	355.5	111.5	433.5	232.5	410.5	8283.454994	8096.277182
1587	1	NA	17	11	28	358	0	141.1337875	246	317	255	2669	76	269	0	0	1	8.619137086	0.000282843	0.000370135	0.000481664	NA	NA	NA	NA	NA	NA	125	368	138.5	479	275	356.5	NA	NA
1588	6	NA	18	12	30	355	0	54.89535053	246	316	255	2667	76	268	0	0	0	6.059363656	9.49E-05	0.000232594	0.000480104	NA	NA	NA	NA	NA	NA	129	364	144	479	281	355	NA	NA
1589	2	NA	18	12	30	350	0	159.6064272	246	317	255	2669	76	269	0	0	1	10.09371099	0.000362491	0.000374433	0.000442945	NA	NA	NA	NA	NA	NA	125	368	138.5	479	275	356.5	NA	NA
1590	2	1.24	NA	NA	22	368	0	66.46649999	246	318	255	2217	51	197	0	0	0	10.95995269	0.000311448	0.000502494	0.000746324	0	0	0	0	0	0	99	307	83.5	509	233.5	460.5	10021.44376	9660.948094
1591	2	1.43	12	6	18	322	0	138.3354516	247	316	256	2908	90	309	0	0	0	9.888699006	0.001301384	0.001312402	0.001438089	0	0	0	0	0	0	110.5	368.5	153	446.5	271	360.5	10882.49654	15094.98879
1592	5	NA	18	12	30	362	0	58.40527023	246	316	255	2667	76	268	0	0	0	4.4417605	0.000660681	0.000746257	0.001173243	NA	NA	NA	NA	NA	NA	129	364	144	479	281	355	NA	NA
1593	3	1.62	NA	NA	21	369	0	314.5850638	246	318	255	2217	51	197	0	0	1	1.328453166	0.000282843	0.000626498	0.000658559	0	0	0	0	0	0	99	307	83.5	509	233.5	460.5	16137.11774	18236.65096
1594	4	NA	18	12	30	355	0	54.89535053	246	316	255	2667	76	268	0	0	0	6.059363656	9.49E-05	0.000180278	0.000392046	NA	NA	NA	NA	NA	NA	129	364	144	479	281	355	NA	NA
1595	0	1.5	NA	NA	26	313	0	108.144373	248	316	257	2956	93	318	0	0	0	1.497187451	0.000681542	0.000815414	0.001029612	0	0	0	0	0	0	101	368.5	151.5	443.5	268	363.5	17104.51455	16952.09044
1596	1	NA	18	12	30	360	0	48.63559224	246	316	255	2667	76	268	0	0	0	5.97655196	0.000180278	0.000232594	0.00043909	NA	NA	NA	NA	NA	NA	129	364	144	479	281	355	NA	NA
1597	1	1.37	NA	NA	21	369	0	357.2339625	246	318	255	2217	51	197	0	0	1	4.89046495	0.000340147	0.000424264	0.000700928	0	0	0	0	0	0	99	307	83.5	509	233.5	460.5	11634.05751	12250.32358
1598	6	1.62	NA	NA	21	371	0	314.5844278	245	318	253	2232	51	198	0	0	0	0.996429208	0.000393192	0.000518556	0.000533104	0	0	0	0	0	0	98	311.5	79	503.5	235	452	16137.11774	18236.65096
1599	3	2.13	NA	NA	30	370	0	120.5982957	245	318	253	2232	51	198	0	0	0	1.374003251	0.000278568	0.000380132	0.000393192	0	0	0	0	0	0	98	311.5	79	503.5	235	452	38997.2478	34796.39461
1600	4	NA	18	12	30	358	0	141.1337875	246	317	255	2669	76	269	0	0	1	8.619137086	0.0002	0.000282843	0.000362491	NA	NA	NA	NA	NA	NA	125	368	138.5	479	275	356.5	NA	NA
1601	6	NA	18	12	30	363	0	169.3427795	246	317	255	2669	76	269	0	0	1	6.379714127	0.000370135	0.000490918	0.000623699	NA	NA	NA	NA	NA	NA	125	368	138.5	479	275	356.5	NA	NA
1602	4	0.73	11	11	22	321	0	93.92446496	247	316	256	2908	90	309	0	0	0	10.11439161	0.000417253	0.000982904	0.001025768	0	0	0	0	0	0	110.5	368.5	153	446.5	271	360.5	3562.684686	3013.519213
1603	4	1.34	NA	NA	23	373	0	112.8995066	246	318	255	2217	51	197	0	0	1	1.797135126	0.000340147	0.000440114	0.000557853	0	0	0	0	0	0	99	307	83.5	509	233.5	460.5	12176.47445	11621.63808
1604	2	0.9	NA	NA	26	307	0	291.4668044	248	316	257	2956	93	318	0	0	1	5.083854073	0.000396989	0.000403113	0.000481041	0	0	0	0	0	0	101	368.5	151.5	443.5	268	363.5	6310.474173	5003.881018
1605	8	NA	18	12	30	356	0	48.46915664	246	317	255	2669	76	269	0	0	1	6.304737673	0.000528394	0.000585235	0.00067	NA	NA	NA	NA	NA	NA	125	368	138.5	479	275	356.5	NA	NA
1606	3	0.9	NA	NA	24	313	0	83.76597955	248	316	257	2956	93	318	0	0	0	2.146295288	0.000681542	0.001138771	0.001192686	0	0	0	0	0	0	101	368.5	151.5	443.5	268	363.5	5836.25391	5003.881018
1607	2	NA	19	12	31	358	0	108.16118	246	316	255	2667	76	268	0	0	0	5.963132117	0.000616198	0.00067	0.000723464	NA	NA	NA	NA	NA	NA	129	364	144	479	281	355	NA	NA
1608	3	NA	18	12	30	353	0	74.05454379	246	316	255	2647	75	266	0	0	0	7.594099346	0.001170854	0.001604618	0.0017936	NA	NA	NA	NA	NA	NA	139	372.5	138.5	483.5	291	336.5	NA	NA
1609	7	NA	18	12	30	348	0	121.5938474	246	317	255	2669	76	269	0	0	1	8.83098255	0.0002	0.000374433	0.000481664	NA	NA	NA	NA	NA	NA	125	368	138.5	479	275	356.5	NA	NA
1610	2	1	NA	NA	22	312	0	29.47219455	247	315	256	2980	94	322	0	0	0	2.409081901	0.000773369	0.001036967	0.001220041	0	0	0	0	0	0	109	368.5	152	439	256.5	375	6585.233276	6444.063006
1611	2	1.66	NA	NA	21	370	0	303.3081124	246	318	255	2217	51	197	0	0	1	1.697969472	0.000282843	0.000434166	0.000451774	0	0	0	0	0	0	99	307	83.5	509	233.5	460.5	16924.02457	19321.01011
1612	6	1.27	14	7	21	329	0	84.89176533	247	316	256	2896	89	307	0	0	0	2.617014751	0.000586003	0.000742496	0.001436941	0	0	0	0	0	0	108	368.5	152	439	268	363.5	10034.07915	11381.45398
1613	1	NA	18	12	30	357	0	146.6747699	246	316	255	2667	76	268	0	0	0	4.733255211	0.000366742	0.000574282	0.00068884	NA	NA	NA	NA	NA	NA	129	364	144	479	281	355	NA	NA
1614	3	1.33	10	12	22	323	0	162.4843939	247	316	255	2886	89	306	0	0	0	7.054954204	0.000659242	0.001530751	0.001916377	0	0	0	0	0	0	109	377	153	439	271	352	11490.25236	12565.66491
1615	3	1.1	NA	NA	26	298	0	336.1823857	248	316	257	2956	93	318	0	0	1	13.26643234	0.000183848	0.000506952	0.00068884	0	0	0	0	0	0	101	368.5	151.5	443.5	268	363.5	9336.393265	8096.277182
1616	2	NA	18	12	30	352	0	37.3114914	246	316	255	2667	76	268	0	0	0	4.680305537	0.000392046	0.00043909	0.000480104	NA	NA	NA	NA	NA	NA	129	364	144	479	281	355	NA	NA
1617	2	NA	18	12	30	343	0	35.97216465	246	316	255	2647	75	266	0	0	0	6.028133761	0.001170854	0.0013	0.001668203	NA	NA	NA	NA	NA	NA	139	372.5	138.5	483.5	291	336.5	NA	NA
1618	2	1.1	NA	NA	26	304	0	322.382319	248	316	257	2956	93	318	0	0	1	9.622850154	0.000183848	0.000396989	0.000508035	0	0	0	0	0	0	101	368.5	151.5	443.5	268	363.5	9336.393265	8096.277182
1619	8	1.46	17	3	20	318	0	40.50624875	247	316	256	2908	90	309	0	0	0	7.62155871	0.000417253	0.000565862	0.000635689	0	0	0	0	0	0	110.5	368.5	153	446.5	271	360.5	12559.97219	15858.17325
1620	2	1.2	NA	NA	26	307	0	219.1370193	248	316	257	2956	93	318	0	0	1	3.003471281	7.21E-05	0.000194165	0.000396232	0	0	0	0	0	0	101	368.5	151.5	443.5	268	363.5	11064.77042	9967.217623
1621	4	1.43	NA	NA	22	368	0	118.7030562	245	318	253	2232	51	198	0	0	0	7.243759278	0.000178885	0.00045618	0.000677422	0	0	0	0	0	0	98	311.5	79	503.5	235	452	13236.92503	13564.5661
1622	1	1.27	NA	NA	22	364	0	193.5807319	246	318	255	2217	51	197	0	0	1	5.024592777	0.000451774	0.000658559	0.000715891	0	0	0	0	0	0	99	307	83.5	509	233.5	460.5	10500.16267	10227.53227
1623	1	1	NA	NA	26	309	0	249.7629166	248	316	257	2956	93	318	0	0	1	4.03789421	7.21E-05	0.00013	0.000418808	0	0	0	0	0	0	101	368.5	151.5	443.5	268	363.5	7751.408328	6444.063006
1624	3	1	NA	NA	25	309	0	249.7629166	248	316	257	2956	93	318	0	0	1	4.03789421	0.00013	0.000194165	0.000403113	0	0	0	0	0	0	101	368.5	151.5	443.5	268	363.5	7460.29629	6444.063006
1625	6	1.42	10	12	22	323	0	8.266100809	247	316	256	2896	89	307	0	0	0	8.19053134	0.000740945	0.001414956	0.001436941	0	0	0	0	0	0	108	368.5	152	439	268	363.5	13056.8379	14845.3404
1626	4	1.34	14	7	21	329	0	157.8640564	247	316	256	2908	90	309	0	0	0	2.515670309	0.000316228	0.001051095	0.001097725	0	0	0	0	0	0	110.5	368.5	153	446.5	271	360.5	11141.95052	12932.84983
1627	4	1.62	NA	NA	21	369	0	351.7529084	246	318	255	2217	51	197	0	0	1	3.294917364	0.0004	0.000434166	0.000626498	0	0	0	0	0	0	99	307	83.5	509	233.5	460.5	16137.11774	18236.65096
1628	6	1.31	NA	NA	21	368	0	118.7030562	245	318	253	2232	51	198	0	0	0	7.243759278	0.000178885	0.000575587	0.00060803	0	0	0	0	0	0	98	311.5	79	503.5	235	452	10660.22149	11011.73824
1629	0	1.2	NA	NA	26	314	0	309.7547609	247	315	256	2967	94	320	0	0	1	4.004269867	0.000453542	0.000832586	0.001460308	0	0	0	0	0	0	89	355.5	111.5	433.5	232.5	410.5	11064.77042	9967.217623
1630	2	NA	18	12	30	355	0	73.551883	246	316	255	2667	76	268	0	0	0	4.928868012	0.000490306	0.000528394	0.000616198	NA	NA	NA	NA	NA	NA	129	364	144	479	281	355	NA	NA
1631	1	NA	18	12	30	351	0	206.9339718	246	316	255	2667	76	268	0	0	0	2.091426236	0.000366742	0.000485489	0.000570351	NA	NA	NA	NA	NA	NA	129	364	144	479	281	355	NA	NA
1632	4	1.6	NA	NA	26	313	0	148.602165	247	315	256	2980	94	322	0	0	0	6.79731611	0.000914002	0.000983107	0.001030776	0	0	0	0	0	0	109	368.5	152	439	256.5	375	19400.94218	19755.65973
1633	6	1.27	NA	NA	22	367	0	6.431950691	246	318	255	2217	51	197	0	0	0	6.309955555	0.000521536	0.000557853	0.000659242	0	0	0	0	0	0	99	307	83.5	509	233.5	460.5	10500.16267	10227.53227
1634	2	NA	18	11	29	333	0	63.79951008	246	316	255	2647	75	266	0	0	0	6.311846823	0.000572713	0.000752396	0.001273185	NA	NA	NA	NA	NA	NA	139	372.5	138.5	483.5	291	336.5	NA	NA
1635	6	1.2	NA	NA	26	318	0	116.1754588	247	315	256	2980	94	322	0	0	0	6.317410922	0.001101454	0.001220041	0.001373827	0	0	0	0	0	0	109	368.5	152	439	256.5	375	11064.77042	9967.217623
1636	6	1.4	NA	NA	22	313	0	114.6441118	247	315	256	2967	94	320	0	0	1	3.908308359	0.000453542	0.000875728	0.001341343	0	0	0	0	0	0	89	355.5	111.5	433.5	232.5	410.5	12700.27397	14389.56992
1637	1	1.5	NA	NA	26	307	0	143.2800213	248	316	257	2956	93	318	0	0	0	4.355067024	0.000680294	0.001238103	0.001751913	0	0	0	0	0	0	101	368.5	151.5	443.5	268	363.5	17104.51455	16952.09044
1638	3	NA	18	12	30	354	0	116.1995883	246	316	255	2667	76	268	0	0	0	5.266539955	0.000223607	0.000269258	0.000296142	NA	NA	NA	NA	NA	NA	129	364	144	479	281	355	NA	NA
1639	2	1	NA	NA	24	309	0	279.8421825	248	316	257	2956	93	318	0	0	1	4.085399977	0.000183848	0.000396232	0.000418808	0	0	0	0	0	0	101	368.5	151.5	443.5	268	363.5	7168.904574	6444.063006
1640	2	1.2	NA	NA	25	315	0	180	247	315	256	2967	94	320	0	0	0	8.334983771	0.000310161	0.000344384	0.000462277	0	0	0	0	0	0	89	355.5	111.5	433.5	232.5	410.5	10649.2217	9967.217623
1641	0	NA	NA	NA	NA	301	0	97.00598259	248	316	257	2956	93	318	0	0	0	7.60183701	0.000680294	0.000815414	0.001138771	0	0	0	0	0	0	101	368.5	151.5	443.5	268	363.5	NA	NA
1642	5	1.05	13	9	22	328	0	186.4468658	247	316	256	2908	90	309	0	0	0	2.110969708	0.000586003	0.001272831	0.001322309	0	0	0	0	0	0	110.5	368.5	153	446.5	271	360.5	7243.23667	7224.893461
1643	6	1.57	14	6	20	329	0	247.1485153	247	316	256	2908	90	309	0	0	0	1.800706385	0.000316228	0.001256025	0.001293561	0	0	0	0	0	0	110.5	368.5	153	446.5	271	360.5	14473.31535	18841.16109
1644	1	0.99	10	10	20	322	0	168.503351	247	316	256	2896	89	307	0	0	0	3.564622876	0.000740945	0.001298345	0.001669281	0	0	0	0	0	0	108	368.5	152	439	268	363.5	5883.717375	6274.689643
1645	1	NA	18	13	31	344	0	162.8147991	246	317	255	2669	76	269	0	0	1	5.595776031	0.000172047	0.000407063	0.00047927	NA	NA	NA	NA	NA	NA	125	368	138.5	479	275	356.5	NA	NA
1646	3	2.71	NA	NA	30	368	0	285.0457913	246	318	255	2217	51	197	0	0	0	2.692730306	0.0004	0.000662873	0.000834086	0	0	0	0	0	0	99	307	83.5	509	233.5	460.5	62401.21244	61209.29199
1647	2	1.28	18	5	23	327	0	3.423520079	247	316	256	2908	90	309	0	0	0	3.964712964	0.000261725	0.000565862	0.000982904	0	0	0	0	0	0	110.5	368.5	153	446.5	271	360.5	11134.91372	11596.1846
1648	3	1.3	NA	NA	26	319	0	166.3849538	247	315	256	2980	94	322	0	0	0	5.02531699	0.000240832	0.000340588	0.000977446	0	0	0	0	0	0	109	368.5	152	439	256.5	375	12935.94138	12063.06706
1649	0	0.53	NA	NA	NA	322	0	83.76442312	247	316	255	2886	89	306	0	0	0	2.145762176	0.000454863	0.001196704	0.0013366	0	0	0	0	0	0	109	377	153	439	271	352	NA	1370.81962
1650	6	1.31	NA	NA	21	365	0	38.27832107	245	318	253	2232	51	198	0	0	0	5.331164057	0.000304631	0.000366879	0.00108462	0	0	0	0	0	0	98	311.5	79	503.5	235	452	10660.22149	11011.73824
1651	1	NA	17	11	28	345	0	150.5536431	246	317	255	2669	76	269	0	0	1	2.408469076	0.000172047	0.000264764	0.000343657	NA	NA	NA	NA	NA	NA	125	368	138.5	479	275	356.5	NA	NA
1652	6	1.5	NA	NA	27	309	0	279.8421825	248	316	257	2956	93	318	0	0	1	4.085399977	0.000183848	0.000568507	0.00058	0	0	0	0	0	0	101	368.5	151.5	443.5	268	363.5	17746.29919	16952.09044
1653	4	1.81	NA	NA	20	366	0	151.0391548	245	318	253	2232	51	198	0	0	1	5.842666034	0.000524023	0.000627694	0.000659242	0	0	0	0	0	0	98	311.5	79	503.5	235	452	19105.59122	23706.82413
1654	1	NA	17	10	27	354	0	116.1995883	246	316	255	2667	76	268	0	0	0	5.266539955	0.000122066	0.000180278	0.000223607	NA	NA	NA	NA	NA	NA	129	364	144	479	281	355	NA	NA
1655	1	NA	18	12	30	354	0	116.1995883	246	316	255	2667	76	268	0	0	0	5.266539955	1.00E-04	0.000180278	0.000269258	NA	NA	NA	NA	NA	NA	129	364	144	479	281	355	NA	NA
1656	0	1.28	12	11	23	318	0	254.9872787	247	316	255	2886	89	306	0	0	0	5.385113985	0.000659242	0.001985875	0.002138831	0	0	0	0	0	0	109	377	153	439	271	352	11134.91372	11469.64452
1657	2	1.56	NA	NA	21	364	0	95.12002953	245	318	253	2232	51	198	0	0	0	10.33762205	0.000607454	0.000731642	0.000969381	0	0	0	0	0	0	98	311.5	79	503.5	235	452	14991.04388	16676.37297
1658	1	1.15	13	9	22	323	0	327.8069496	247	316	256	2908	90	309	0	0	0	5.766704654	0.000261725	0.000635689	0.001025768	0	0	0	0	0	0	110.5	368.5	153	446.5	271	360.5	8650.741774	8981.209269
1659	2	NA	18	12	30	355	0	87.74577505	246	316	255	2667	76	268	0	0	0	5.907121277	0.000208806	0.000595399	0.000710634	NA	NA	NA	NA	NA	NA	129	364	144	479	281	355	NA	NA
1660	2	NA	18	12	30	351	0	148.6296904	246	316	255	2667	76	268	0	0	0	2.728888656	1.00E-04	0.000122066	0.000295296	NA	NA	NA	NA	NA	NA	129	364	144	479	281	355	NA	NA
1661	6	1.9	NA	NA	23	321	0	276.2335771	247	315	256	2980	94	322	0	0	0	2.146447192	0.000996393	0.001023572	0.001313811	0	0	0	0	0	0	109	368.5	152	439	256.5	375	24073.54371	29658.7435
1662	4	1.6	NA	NA	26	316	0	188.2679972	247	315	256	2967	94	320	0	0	0	6.568529462	0.00014	0.000284429	0.000310161	0	0	0	0	0	0	89	355.5	111.5	433.5	232.5	410.5	19400.94218	19755.65973
1663	6	1.2	NA	NA	22	323	0	187.7236754	247	315	256	2967	94	320	0	0	0	7.02387996	0.00014	0.000148661	0.000344384	0	0	0	0	0	0	89	355.5	111.5	433.5	232.5	410.5	9400.110446	9967.217623
1664	2	NA	18	12	30	351	0	18.71215994	246	316	255	2667	76	268	0	0	0	0.738521345	0.000362215	0.000366879	0.000451774	NA	NA	NA	NA	NA	NA	129	364	144	479	281	355	NA	NA
1665	6	1.3	NA	NA	26	318	0	156.4444248	247	315	256	2980	94	322	0	0	0	3.55661113	0.0001	0.000240832	0.000740405	0	0	0	0	0	0	109	368.5	152	439	256.5	375	12935.94138	12063.06706
1666	4	1.74	10	9	19	329	0	282.3269096	247	316	255	2886	89	306	0	0	0	4.360391347	0.000933006	0.001041393	0.0013366	0	0	0	0	0	0	109	377	153	439	271	352	16826.05386	23771.31511
1667	1	NA	17	11	28	356	0	117.1002314	246	316	255	2667	76	268	0	0	0	6.624430706	0.000208806	0.000689493	0.000690652	NA	NA	NA	NA	NA	NA	129	364	144	479	281	355	NA	NA
1668	1	NA	18	12	30	356	0	65.90014085	246	316	255	2667	76	268	0	0	0	2.852873661	0.000362215	0.000595399	0.000725672	NA	NA	NA	NA	NA	NA	129	364	144	479	281	355	NA	NA
1669	4	1.2	NA	NA	22	323	0	187.7236754	247	315	256	2967	94	320	0	0	0	7.02387996	0.000148661	0.000284429	0.000462277	0	0	0	0	0	0	89	355.5	111.5	433.5	232.5	410.5	9400.110446	9967.217623
1670	2	NA	18	12	30	350	0	71.83885554	246	317	255	2669	76	269	0	0	1	4.479427015	0.000382099	0.000490306	0.000690652	NA	NA	NA	NA	NA	NA	125	368	138.5	479	275	356.5	NA	NA
1671	1	1.15	NA	NA	22	358	0	144.0682033	245	318	253	2232	51	198	0	0	0	6.025076911	0.000575587	0.000692892	0.00070214	0	0	0	0	0	0	98	311.5	79	503.5	235	452	8650.741774	8070.639108
1672	3	NA	18	12	30	346	0	201.3472306	246	317	255	2669	76	269	0	0	1	3.251065336	8.00E-05	0.000259422	0.000264764	NA	NA	NA	NA	NA	NA	125	368	138.5	479	275	356.5	NA	NA
1673	3	NA	18	12	30	358	0	247.1318736	246	316	255	2667	76	268	0	0	0	1.799467039	0.000485077	0.000582495	0.000707107	NA	NA	NA	NA	NA	NA	129	364	144	479	281	355	NA	NA
1674	2	1.21	NA	NA	23	361	0	113.6556189	245	318	253	2232	51	198	0	0	0	4.638933277	7.07E-05	0.000304631	0.000852115	0	0	0	0	0	0	98	311.5	79	503.5	235	452	9977.231252	9112.699271
1675	8	1.8	NA	NA	26	318	0	156.4444248	247	315	256	2980	94	322	0	0	0	3.55661113	0.0001	0.000340588	0.000645136	0	0	0	0	0	0	109	368.5	152	439	256.5	375	24415.88918	26104.6293
1676	0	0.3	NA	NA	22	307	0	117.4958184	248	316	257	2956	93	318	0	0	1	4.535970276	0.000134536	0.000864523	0.000875728	0	0	0	0	0	0	101	368.5	151.5	443.5	268	363.5	627.9308977	344.0939516
1677	0	0.29	NA	NA	12	358	0	196.1661056	245	318	253	2232	51	198	0	0	1	6.766047969	0.000219545	0.000627694	0.001022008	0	0	0	0	0	0	98	311.5	79	503.5	235	452	325.2732999	283.6438917
1678	3	NA	18	12	30	354	0	161.2879129	246	316	255	2667	76	268	0	0	0	0.738521027	0.000288444	0.000452769	0.000485077	NA	NA	NA	NA	NA	NA	129	364	144	479	281	355	NA	NA
1679	1	1.72	NA	NA	22	369	0	198.6854343	246	318	255	2217	51	197	0	0	0	2.951170002	0.000360694	0.000521536	0.000703847	0	0	0	0	0	0	99	307	83.5	509	233.5	460.5	18981.15748	21014.45448
1680	5	1.8	NA	NA	24	317	0	54.92444305	247	315	256	2980	94	322	0	0	0	2.027970167	0.000914002	0.001313811	0.00135595	0	0	0	0	0	0	109	368.5	152	439	256.5	375	22581.08104	26104.6293
1681	3	1.15	NA	NA	21	361	0	113.6556189	245	318	253	2232	51	198	0	0	0	4.638933277	7.07E-05	0.000366879	0.000821523	0	0	0	0	0	0	98	311.5	79	503.5	235	452	8266.750753	8070.639108
1682	3	NA	18	12	30	346	0	201.3472306	246	317	255	2669	76	269	0	0	1	3.251065336	8.00E-05	0.000192094	0.000343657	NA	NA	NA	NA	NA	NA	125	368	138.5	479	275	356.5	NA	NA
1683	1	NA	17	12	29	328	0	23.53198006	246	316	255	2647	75	266	0	0	0	3.555974642	0.000180278	0.000572713	0.000764853	NA	NA	NA	NA	NA	NA	139	372.5	138.5	483.5	291	336.5	NA	NA
1684	0	1.5	10	10	20	322	0	90	247	316	255	2886	89	306	0	0	0	0.948387732	0.000454863	0.000750067	0.001477329	0	0	0	0	0	0	109	377	153	439	271	352	13240.42852	16724.64801
1685	2	0.9	NA	NA	27	305	0	101.7796483	248	316	257	2956	93	318	0	0	1	7.943973797	0.000134536	0.000805233	0.000846463	0	0	0	0	0	0	101	368.5	151.5	443.5	268	363.5	6547.251741	5003.881018
1686	3	NA	18	12	30	354	0	211.370283	246	316	255	2667	76	268	0	0	0	2.728887884	0.000295296	0.000325576	0.000408044	NA	NA	NA	NA	NA	NA	129	364	144	479	281	355	NA	NA
1687	4	1.4	NA	NA	24	318	0	34.14353108	247	315	256	2980	94	322	0	0	0	6.730538101	0.000997046	0.001023572	0.001036967	0	0	0	0	0	0	109	368.5	152	439	256.5	375	13825.94182	14389.56992
1688	1	1.81	NA	NA	23	359	0	128.2554098	245	318	253	2232	51	198	0	0	1	3.009973543	0.000219545	0.000524023	0.000810247	0	0	0	0	0	0	98	311.5	79	503.5	235	452	21897.8549	23706.82413
1689	2	1.94	NA	NA	21	373	0	147.1517404	246	318	255	2217	51	197	0	0	0	3.050190851	0.000560357	0.000806226	0.000835284	0	0	0	0	0	0	99	307	83.5	509	233.5	460.5	22942.54732	27923.23364
1690	4	1.91	NA	NA	21	375	0	12.43817249	246	318	255	2217	51	197	0	0	0	5.475187023	0.000445982	0.000560357	0.000662873	0	0	0	0	0	0	99	307	83.5	509	233.5	460.5	22255.1124	26915.52642
1691	1	NA	18	12	30	352	0	59.43997878	246	317	255	2669	76	269	0	0	1	4.120345924	0.00032249	0.000382099	0.000592284	NA	NA	NA	NA	NA	NA	125	368	138.5	479	275	356.5	NA	NA
1692	4	NA	18	12	30	347	0	134.5405596	246	317	255	2669	76	269	0	0	1	7.274230591	0.000192094	0.000259422	0.000518652	NA	NA	NA	NA	NA	NA	125	368	138.5	479	275	356.5	NA	NA
1693	1	NA	17	11	28	331	0	299.9811701	246	316	255	2647	75	266	0	0	0	7.882341409	0.000180278	0.000616847	0.000752396	NA	NA	NA	NA	NA	NA	139	372.5	138.5	483.5	291	336.5	NA	NA
1694	4	NA	18	12	30	354	0	225.4589311	246	316	255	2667	76	268	0	0	0	1.329488936	0.000174929	0.000288444	0.000556597	NA	NA	NA	NA	NA	NA	129	364	144	479	281	355	NA	NA
1695	3	1.53	NA	NA	21	365	0	139.3537946	246	318	255	2217	51	197	0	0	0	7.939002183	0.000360694	0.000664003	0.000807775	0	0	0	0	0	0	99	307	83.5	509	233.5	460.5	14433.45599	15925.80912
1696	2	NA	18	12	30	361	0	151.3146529	246	316	255	2667	76	268	0	0	0	3.451166896	0.002074247	0.002204768	0.002297063	NA	NA	NA	NA	NA	NA	129	364	144	479	281	355	NA	NA
1697	2	NA	18	13	31	355	0	270	246	316	255	2667	76	268	0	0	0	0.947675065	0.000174929	0.000452769	0.000460435	NA	NA	NA	NA	NA	NA	129	364	144	479	281	355	NA	NA
1698	4	1.69	NA	NA	21	361	0	305.6329265	245	318	253	2232	51	198	0	0	0	6.37733471	0.000492443	0.000508035	0.000607454	0	0	0	0	0	0	98	311.5	79	503.5	235	452	17526.18964	20157.65488
1699	4	0.95	NA	NA	24	352	0	151.1543612	245	318	253	2232	51	198	0	0	0	9.236307467	0.000813019	0.001019804	0.001019804	0	0	0	0	0	0	98	311.5	79	503.5	235	452	6485.885493	5107.254362
1700	4	1.1	NA	NA	26	309	0	168.4999331	247	315	256	2988	95	324	0	0	0	5.927548967	0.000560803	0.000806226	0.001553094	0	0	0	0	0	0	108	368.5	150	439	263.5	364	9336.393265	8120.905484
1701	1	1.94	NA	NA	21	364	0	215.0851528	245	318	253	2232	51	198	0	0	0	3.699205931	0.000250599	0.000468615	0.000508035	0	0	0	0	0	0	98	311.5	79	503.5	235	452	22942.54732	27923.23364
1702	1	0.67	NA	NA	23	357	0	5.22E-13	245	318	253	2232	51	198	0	0	0	1.398769007	0.000492443	0.000731642	0.000821523	0	0	0	0	0	0	98	311.5	79	503.5	235	452	3147.103387	2200.615732
1703	6	NA	18	13	31	347	0	232.5693278	246	317	255	2669	76	269	0	0	1	2.683489717	0.000302655	0.00032249	0.000414367	NA	NA	NA	NA	NA	NA	125	368	138.5	479	275	356.5	NA	NA
1704	2	NA	17	12	29	355	0	183.8754797	246	316	255	2667	76	268	0	0	0	3.501269007	0.000470106	0.000581378	0.000582495	NA	NA	NA	NA	NA	NA	129	364	144	479	281	355	NA	NA
1705	1	NA	17	10	27	351	0	239.4398738	246	316	255	2667	76	268	0	0	0	1.375552567	9.22E-05	0.000618466	0.000689493	NA	NA	NA	NA	NA	NA	129	364	144	479	281	355	NA	NA
1706	6	1.65	12	10	22	328	0	275.1084779	247	316	255	2886	89	306	0	0	0	2.616890629	0.000750067	0.001196704	0.001367955	0	0	0	0	0	0	109	377	153	439	271	352	17502.48939	20964.23096
1707	4	2.55	NA	NA	30	360	0	188.2472968	245	318	253	2232	51	198	0	0	0	4.935589581	0.000250599	0.000252982	0.00070214	0	0	0	0	0	0	98	311.5	79	503.5	235	452	55411.94627	53085.7776
1708	3	1.18	NA	NA	23	369	0	64.76156491	246	318	255	2217	51	197	0	0	0	11.8586829	0.000327567	0.000384708	0.000445982	0	0	0	0	0	0	99	307	83.5	509	233.5	460.5	9500.067123	8582.644436
1709	6	1.1	NA	NA	24	317	0	15.50575681	247	315	256	2980	94	322	0	0	0	5.3083579	0.000645136	0.000733485	0.000740405	0	0	0	0	0	0	109	368.5	152	439	256.5	375	8634.780875	8096.277182
1710	5	0.83	NA	NA	21	362	0	59.78292528	246	318	255	2217	51	197	0	0	0	11.87318525	0.000304138	0.000327567	0.00067897	0	0	0	0	0	0	99	307	83.5	509	233.5	460.5	4374.144195	3691.150046
1711	3	NA	18	11	29	353	0	215.9731613	246	316	255	2667	76	268	0	0	0	4.027056603	9.22E-05	0.000622896	0.00076922	NA	NA	NA	NA	NA	NA	129	364	144	479	281	355	NA	NA
1712	6	1.45	13	8	21	323	0	5.282044542	247	316	256	2896	89	307	0	0	0	2.574124265	0.001039423	0.00127122	0.001341827	0	0	0	0	0	0	108	368.5	152	439	268	363.5	12996.99643	15601.40017
1713	2	NA	18	12	30	350	0	238.4058584	246	316	255	2667	76	268	0	0	0	4.441834334	0.000219545	0.000596825	0.000618466	NA	NA	NA	NA	NA	NA	129	364	144	479	281	355	NA	NA
1714	2	1.2	NA	NA	26	321	0	121.5664632	247	315	256	2980	94	322	0	0	0	4.445312284	0.000733485	0.000906973	0.000991262	0	0	0	0	0	0	109	368.5	152	439	256.5	375	11064.77042	9967.217623
1715	2	1.3	NA	NA	28	297	0	151.2901062	248	316	257	2956	93	318	0	0	1	3.451974438	0.000351141	0.000412311	0.000846463	0	0	0	0	0	0	101	368.5	151.5	443.5	268	363.5	13906.25824	12063.06706
1716	4	NA	18	12	30	354	0	324.8746633	246	316	255	2647	75	266	0	0	0	7.371420089	0.000698713	0.000938616	0.001673589	NA	NA	NA	NA	NA	NA	139	372.5	138.5	483.5	291	336.5	NA	NA
1717	1	NA	19	12	31	353	0	288.1611267	246	317	255	2669	76	269	0	0	1	8.904763592	0.000201246	0.000302655	0.00038833	NA	NA	NA	NA	NA	NA	125	368	138.5	479	275	356.5	NA	NA
1718	1	1.5	NA	NA	28	314	0	230.4506248	247	315	256	2967	94	320	0	0	1	7.644488656	0.000964002	0.001539513	0.001711724	0	0	0	0	0	0	89	355.5	111.5	433.5	232.5	410.5	18387.51347	16952.09044
1719	5	1.35	11	11	22	331	0	145.8651009	247	316	255	2886	89	306	0	0	0	5.057556629	0.000506952	0.000933006	0.001353699	0	0	0	0	0	0	109	377	153	439	271	352	11829.94377	13020.0801
1720	1	NA	17	11	28	337	0	270	246	316	255	2647	75	266	0	0	0	4.727864178	0.000442041	0.000616847	0.000764853	NA	NA	NA	NA	NA	NA	139	372.5	138.5	483.5	291	336.5	NA	NA
1721	1	0.5	NA	NA	22	293	0	320.8638804	248	317	257	2931	92	315	0	0	0	5.990450197	0.002000625	0.002559473	0.002610939	0	0	0	0	0	0	111	382.5	151.5	443	281	336.5	1702.004142	1205.502528
1722	5	1.5	NA	NA	27	317	0	36.00204771	247	315	256	2980	94	322	0	0	0	2.01675575	0.000997046	0.00111	0.001212642	0	0	0	0	0	0	109	368.5	152	439	256.5	375	17746.29919	16952.09044
1723	4	1.78	NA	NA	21	359	0	183.4155442	245	318	253	2232	51	198	0	0	0	3.964680091	0.000252982	0.000468615	0.000899889	0	0	0	0	0	0	98	311.5	79	503.5	235	452	19394.22831	22788.93656
1724	3	0.86	14	8	22	331	0	60.66868711	247	316	256	2908	90	309	0	0	0	3.802434253	0.000855102	0.001020833	0.001293561	0	0	0	0	0	0	110.5	368.5	153	446.5	271	360.5	4905.826004	4474.206844
1725	1	NA	17	12	29	352	0	256.1784066	246	317	255	2669	76	269	0	0	1	9.667559454	0.000205913	0.000234307	0.00025	NA	NA	NA	NA	NA	NA	125	368	138.5	479	275	356.5	NA	NA
1726	4	1.2	NA	NA	25	317	0	82.99454428	247	315	256	2980	94	322	0	0	0	3.818004293	0.000578014	0.000921358	0.000996393	0	0	0	0	0	0	109	368.5	152	439	256.5	375	10649.2217	9967.217623
1727	3	NA	18	12	30	352	0	267.4387789	246	317	255	2669	76	269	0	0	1	10.32277074	0.00019105	0.000201246	0.000294279	NA	NA	NA	NA	NA	NA	125	368	138.5	479	275	356.5	NA	NA
1728	2	1	NA	NA	26	296	0	16.65550917	248	316	257	2956	93	318	0	0	1	4.130386298	0.000351141	0.000622977	0.000805233	0	0	0	0	0	0	101	368.5	151.5	443.5	268	363.5	7751.408328	6444.063006
1729	5	1.44	10	12	22	321	0	225.4802236	247	316	255	2886	89	306	0	0	0	4.315070752	0.000860523	0.001353699	0.001457738	0	0	0	0	0	0	109	377	153	439	271	352	13418.21507	15179.53715
1730	4	NA	18	12	30	359	0	18.71175948	246	316	255	2667	76	268	0	0	0	3.687701897	0.000698713	0.001604494	0.002151279	NA	NA	NA	NA	NA	NA	129	364	144	479	281	355	NA	NA
1731	4	1.54	11	8	19	330	0	210.1608063	247	316	255	2886	89	306	0	0	0	3.770136013	0.000792275	0.001367955	0.001681071	0	0	0	0	0	0	109	377	153	439	271	352	13257.77332	17802.22418
1732	1	NA	19	11	30	353	0	220.6897085	246	316	255	2667	76	268	0	0	0	3.991240216	0.000219545	0.000377359	0.000771622	NA	NA	NA	NA	NA	NA	129	364	144	479	281	355	NA	NA
1733	5	1.76	12	11	23	332	0	90	247	316	255	2886	89	306	0	0	0	3.315931984	0.000506952	0.000860523	0.001041393	0	0	0	0	0	0	109	377	153	439	271	352	20732.59782	24422.35058
1734	3	1.27	15	6	21	332	0	225.4826008	247	316	256	2908	90	309	0	0	0	3.984423114	0.00109444	0.001260992	0.001726992	0	0	0	0	0	0	110.5	368.5	153	446.5	271	360.5	10034.07915	11381.45398
1735	2	NA	18	11	29	360	0	265.6709208	246	316	255	2667	76	268	0	0	0	3.08603738	0.000470106	0.000955249	0.001026158	NA	NA	NA	NA	NA	NA	129	364	144	479	281	355	NA	NA
1736	9	1.91	NA	NA	21	355	0	56.69183452	246	318	255	2217	51	197	0	0	0	10.08531834	0.000304138	0.000384708	0.000562939	0	0	0	0	0	0	99	307	83.5	509	233.5	460.5	22255.1124	26915.52642
1737	2	NA	18	12	30	354	0	206.0012397	246	317	255	2669	76	269	0	0	1	12.75660686	0.000205913	0.000234307	0.000339559	NA	NA	NA	NA	NA	NA	125	368	138.5	479	275	356.5	NA	NA
1738	6	1.62	12	7	19	328	0	18.72629265	247	316	256	2908	90	309	0	0	0	2.214768175	0.002013008	0.00206526	0.00227684	0	0	0	0	0	0	110.5	368.5	153	446.5	271	360.5	14635.36138	20294.20179
1739	4	1.5	NA	NA	24	311	0	172.7532565	247	315	256	2988	95	324	0	0	0	3.755445756	0.000355106	0.000560803	0.001172774	0	0	0	0	0	0	108	368.5	150	439	263.5	364	15819.14246	17003.6575
1740	9	1.8	13	9	22	334	0	283.8110913	247	316	256	2908	90	309	0	0	0	1.952771366	0.000343657	0.000855102	0.00127122	0	0	0	0	0	0	110.5	368.5	153	446.5	271	360.5	20742.5953	26038.52735
1741	4	1.2	NA	NA	25	314	0	335.1845154	247	315	256	2988	95	324	0	0	0	5.633469104	0.000355106	0.000806226	0.000817863	0	0	0	0	0	0	108	368.5	150	439	263.5	364	10649.2217	9997.537195
1742	6	1.94	NA	NA	20	360	0	33.61323114	246	318	255	2217	51	197	0	0	0	8.066021421	0.000652993	0.00068469	0.000885268	0	0	0	0	0	0	99	307	83.5	509	233.5	460.5	21875.64566	27923.23364
1743	3	NA	18	12	30	351	0	256.1778785	246	316	255	2647	75	266	0	0	0	1.95124453	0.000741687	0.000938616	0.001604494	NA	NA	NA	NA	NA	NA	139	372.5	138.5	483.5	291	336.5	NA	NA
1744	1	NA	17	11	28	359	0	237.5124039	246	317	255	2669	76	269	0	0	1	9.463679393	0.000165529	0.00019105	0.000234307	NA	NA	NA	NA	NA	NA	125	368	138.5	479	275	356.5	NA	NA
1745	3	NA	17	12	29	344	0	346.8031761	246	316	255	2647	75	266	0	0	0	6.20263707	0.000741687	0.001673589	0.001744506	NA	NA	NA	NA	NA	NA	139	372.5	138.5	483.5	291	336.5	NA	NA
1746	2	NA	18	12	30	359	0	237.5124039	246	317	255	2669	76	269	0	0	1	9.463679393	0.000165529	0.000234307	0.00025	NA	NA	NA	NA	NA	NA	125	368	138.5	479	275	356.5	NA	NA
1747	1	NA	17	11	28	344	0	346.5538212	246	316	255	2647	75	266	0	0	0	8.097034895	0.000442041	0.000609262	0.00101789	NA	NA	NA	NA	NA	NA	139	372.5	138.5	483.5	291	336.5	NA	NA
1748	1	1	NA	NA	20	296	0	333.0427042	248	316	257	2956	93	318	0	0	1	3.136047484	0.000412311	0.000622977	0.000983107	0	0	0	0	0	0	101	368.5	151.5	443.5	268	363.5	6000.285338	6444.063006
1749	6	1.72	10	9	19	327	0	320.2377177	247	316	256	2896	89	307	0	0	0	3.332912626	0.001106752	0.001210496	0.001269212	0	0	0	0	0	0	108	368.5	152	439	268	363.5	16450.59727	23385.41109
1750	2	1.3	NA	NA	26	311	0	254.3117562	247	315	256	2988	95	324	0	0	0	6.865530444	0.000817863	0.001113598	0.001172774	0	0	0	0	0	0	108	368.5	150	439	263.5	364	12935.94138	12099.76206
1751	4	1	NA	NA	23	315	0	288.1431395	247	315	256	2980	94	322	0	0	0	0.74877072	0.000578014	0.000785493	0.00111	0	0	0	0	0	0	109	368.5	152	439	256.5	375	6877.221236	6444.063006
1752	5	1.1	NA	NA	26	307	0	274.3246988	248	316	257	2956	93	318	0	0	1	6.160446259	0.000382099	0.001355323	0.001669042	0	0	0	0	0	0	101	368.5	151.5	443.5	268	363.5	9336.393265	8096.277182
1753	3	NA	18	12	30	360	0	308.2127395	246	316	255	2667	76	268	0	0	0	6.009060051	0.000377359	0.000596825	0.00109078	NA	NA	NA	NA	NA	NA	129	364	144	479	281	355	NA	NA
1754	2	0.5	NA	NA	25	308	0	304.5349034	248	316	257	2956	93	318	0	0	1	5.739056603	0.000382099	0.000983107	0.001320341	0	0	0	0	0	0	101	368.5	151.5	443.5	268	363.5	1928.170901	1205.502528
1755	4	1.1	NA	NA	26	317	0	233.5992074	247	315	256	2980	94	322	0	0	0	2.356230966	0.000921358	0.000939202	0.001290969	0	0	0	0	0	0	109	368.5	152	439	256.5	375	9336.393265	8096.277182
1756	6	1.54	15	6	21	331	0	45.48196039	247	316	256	2908	90	309	0	0	0	2.326694506	0.000343657	0.001020833	0.001341827	0	0	0	0	0	0	110.5	368.5	153	446.5	271	360.5	14618.1733	17998.62913
1757	3	1.9	NA	NA	26	312	0	116.1750459	247	315	256	2980	94	322	0	0	0	1.057084989	0.000572189	0.000809568	0.001190672	0	0	0	0	0	0	109	368.5	152	439	256.5	375	27133.61411	29658.7435
1758	2	1.4	27	12	39	384	0	289.2789665	243	317	252	2210	50	194	0	0	0	7.721444191	0.000419762	0.000462277	0.000650308	NA	NA	NA	NA	NA	NA	98	304	90.5	503	241	460.5	22206.88327	12791.76596
1759	2	1.27	13	2	15	331	0	171.7339946	247	316	256	2896	89	307	0	0	0	3.295074853	0.000610574	0.001223479	0.001315751	0	0	0	0	0	0	108	368.5	152	439	268	363.5	7225.311241	11381.45398
1760	5	1	NA	NA	24	318	0	90	247	315	256	2967	94	320	0	0	0	6.36E-14	0.000778203	0.001831721	0.002214159	0	0	0	0	0	0	89	355.5	111.5	433.5	232.5	410.5	7168.904574	6444.063006
1761	6	1.85	NA	NA	21	352	0	341.314671	246	318	255	2217	51	197	0	0	0	2.951168171	0.000562939	0.000820244	0.000864523	0	0	0	0	0	0	99	307	83.5	509	233.5	460.5	20910.85897	24962.68147
1762	3	1.3	27	10	37	395	0	318.6780193	243	317	252	2210	50	194	0	0	0	4.64699638	0.000180278	0.000367967	0.000398497	NA	NA	NA	NA	NA	NA	98	304	90.5	503	241	460.5	18253.617	10723.59573
1763	2	2.08	12	10	22	330	0	155.1914352	247	316	256	2896	89	307	0	0	0	5.633156587	0.001304186	0.001849108	0.001881701	0	0	0	0	0	0	108	368.5	152	439	268	363.5	27506.21251	36617.26247
1764	4	1.2	NA	NA	26	317	0	168.5005443	247	315	256	2967	94	320	0	0	0	3.564658305	0.000964002	0.001082405	0.001751457	0	0	0	0	0	0	89	355.5	111.5	433.5	232.5	410.5	11064.77042	9967.217623
1765	7	NA	18	12	30	342	0	66.58632096	246	316	255	2647	75	266	0	0	0	6.427686152	0.000609262	0.001018332	0.00111018	NA	NA	NA	NA	NA	NA	139	372.5	138.5	483.5	291	336.5	NA	NA
1766	1	1.66	NA	NA	21	341	0	192.4385131	245	318	253	2232	51	198	0	0	0	5.475194158	0.001173882	0.001262537	0.001403567	0	0	0	0	0	0	98	311.5	79	503.5	235	452	16924.02457	19321.01011
1767	2	1.4	26	12	38	390	0	206.895377	243	317	252	2210	50	194	0	0	0	8.307843594	0.000462277	0.000465725	0.00052345	NA	NA	NA	NA	NA	NA	98	304	90.5	503	241	460.5	21650.96927	12791.76596
1768	3	1.2	27	10	37	397	0	243.7626026	243	317	252	2210	50	194	0	0	0	6.303662723	0.000180278	0.000238537	0.000269258	NA	NA	NA	NA	NA	NA	98	304	90.5	503	241	460.5	15613.2496	8860.467391
1769	1	0.89	NA	NA	20	364	0	18.68573266	245	318	253	2232	51	198	0	0	0	2.214237897	0.000514782	0.000631348	0.000912195	0	0	0	0	0	0	98	311.5	79	503.5	235	452	4779.486028	4366.28788
1770	2	0.55	NA	NA	NA	331	0	193.7913787	247	316	255	2886	89	306	0	0	0	6.928821599	0.000792275	0.001076151	0.00177882	0	0	0	0	0	0	109	377	153	439	271	352	NA	1500.179326
1771	0	1.3	27	10	37	406	0	285.5375753	243	317	252	2210	50	194	0	0	0	9.487552489	0.000272947	0.000320156	0.000441022	NA	NA	NA	NA	NA	NA	98	304	90.5	503	241	460.5	18253.617	10723.59573
1772	4	2.02	10	11	21	326	0	334.8562004	247	316	256	2896	89	307	0	0	0	6.666875844	0.000600833	0.001039423	0.001446409	0	0	0	0	0	0	108	368.5	152	439	268	363.5	24825.53019	34178.5103
1773	4	1.97	10	12	22	328	0	203.5493017	247	316	256	2896	89	307	0	0	0	1.779935381	0.000610574	0.001106752	0.001320984	0	0	0	0	0	0	108	368.5	152	439	268	363.5	24738.26501	32218.42479
1774	2	1.35	NA	NA	NA	397	0	243.7626026	243	317	252	2210	50	194	0	0	0	6.303662723	0.000269258	0.000367967	0.000411096	NA	NA	NA	NA	NA	NA	98	304	90.5	503	241	460.5	NA	11731.74518
1775	6	1.4	NA	NA	26	319	0	11.49938388	247	315	256	2967	94	320	0	0	0	2.378142569	0.000778203	0.001454373	0.001751457	0	0	0	0	0	0	89	355.5	111.5	433.5	232.5	410.5	14949.35795	14389.56992
1776	1	1	NA	NA	NA	400	0	228.7743808	243	317	252	2210	50	194	0	0	0	5.642756308	0.00025	0.000419762	0.000465725	NA	NA	NA	NA	NA	NA	98	304	90.5	503	241	460.5	NA	5728.520464
1777	3	1.51	NA	NA	21	360	0	341.3146183	246	318	255	2217	51	197	0	0	0	5.886761635	0.000550727	0.000886002	0.000957183	0	0	0	0	0	0	99	307	83.5	509	233.5	460.5	14067.45907	15436.30943
1778	0	1.15	27	10	37	405	0	317.1926339	243	317	252	2210	50	194	0	0	0	7.270836106	0.000238537	0.000398497	0.000411096	NA	NA	NA	NA	NA	NA	98	304	90.5	503	241	460.5	14368.57485	8004.212661
1779	2	1	NA	NA	24	316	0	270	247	315	256	2980	94	322	0	0	0	0.474377657	0.000785493	0.001212642	0.001340634	0	0	0	0	0	0	109	368.5	152	439	256.5	375	7168.904574	6444.063006
1780	2	0.8	NA	NA	24	314	0	256.1926239	247	315	256	2980	94	322	0	0	0	5.841802277	0.000572189	0.000626498	0.001360147	0	0	0	0	0	0	109	368.5	152	439	256.5	375	4637.505675	3768.43214
1781	3	1	26	10	36	404	0	331.0424319	243	317	252	2210	50	194	0	0	0	11.56593075	8.60E-05	0.000272947	0.000607454	NA	NA	NA	NA	NA	NA	98	304	90.5	503	241	460.5	10649.2217	5728.520464
1782	1	1.3	25	12	37	409	0	281.1527902	243	317	252	2210	50	194	0	0	0	3.611699918	8.60E-05	0.000320156	0.000590593	NA	NA	NA	NA	NA	NA	98	304	90.5	503	241	460.5	18253.617	10723.59573
1783	2	1	NA	NA	NA	400	0	228.7743808	243	317	252	2210	50	194	0	0	0	5.642756308	0.00025	0.00052345	0.000545711	NA	NA	NA	NA	NA	NA	98	304	90.5	503	241	460.5	NA	5728.520464
1784	3	1.7	NA	NA	26	304	0	204.1111692	248	316	257	2956	93	318	0	0	1	6.360305541	0.000756902	0.001120714	0.001142804	0	0	0	0	0	0	101	368.5	151.5	443.5	268	363.5	21838.20355	22805.01452
1785	3	0.9	NA	NA	26	313	0	101.8956119	247	315	256	2980	94	322	0	0	0	6.755748845	0.000939202	0.001097725	0.001365174	0	0	0	0	0	0	109	368.5	152	439	256.5	375	6310.474173	5003.881018
1786	3	2.1	NA	NA	30	360	0	360	246	318	255	2217	51	197	0	0	0	3.26091745	0.000408044	0.000550727	0.000864523	0	0	0	0	0	0	99	307	83.5	509	233.5	460.5	37932.28767	33654.26863
1787	4	1.3	NA	NA	24	318	0	258.8771744	247	315	256	2988	95	324	0	0	0	2.415974302	0.000424853	0.001113598	0.001210372	0	0	0	0	0	0	108	368.5	150	439	263.5	364	11963.82972	12099.76206
1788	1	1.5	NA	NA	21	365	0	320.9341369	245	318	253	2232	51	198	0	0	1	3.000446873	0.000243311	0.000466154	0.000514782	0	0	0	0	0	0	98	311.5	79	503.5	235	452	13886.18021	15194.80952
1789	3	1.35	NA	NA	21	365	0	339.1692361	245	318	253	2232	51	198	0	0	1	7.932349257	0.000243311	0.000612944	0.000631348	0	0	0	0	0	0	98	311.5	79	503.5	235	452	11304.83363	11829.10618
1790	0	0.4	20	8	28	407	0	180	243	317	252	2210	50	194	0	0	0	1.398769007	0.000539073	0.000776209	0.000828734	NA	NA	NA	NA	NA	NA	98	304	90.5	503	241	460.5	1393.201615	620.9187834
1791	2	0.43	12	11	23	326	0	196.2012318	247	316	255	2886	89	306	0	0	0	3.395462112	0.001076151	0.001681071	0.001896154	0	0	0	0	0	0	109	377	153	439	271	352	1324.169013	822.7051015
1792	1	1	12	11	23	326	0	45.48135071	247	316	256	2896	89	307	0	0	0	5.635348376	0.000545619	0.001223479	0.001304186	0	0	0	0	0	0	108	368.5	152	439	268	363.5	6877.221236	6427.745397
1793	3	1.01	10	9	19	328	0	82.00373481	247	316	256	2896	89	307	0	0	0	3.348592854	0.000600833	0.001530261	0.001543017	0	0	0	0	0	0	108	368.5	152	439	268	363.5	5819.229211	6582.916599
1794	1	0.88	10	12	22	324	0	339.7054983	247	316	256	2896	89	307	0	0	0	5.452842261	8.60E-05	0.000977548	0.001210496	0	0	0	0	0	0	108	368.5	152	439	268	363.5	5130.992031	4728.653817
1795	4	1.4	26	12	38	393	0	335.2447774	243	317	252	2210	50	194	0	0	0	8.412447029	0.000763217	0.000773886	0.000854225	NA	NA	NA	NA	NA	NA	98	304	90.5	503	241	460.5	21650.96927	12791.76596
1796	2	0.9	NA	NA	23	317	0	225.490372	247	315	256	2988	95	324	0	0	0	2.990837304	0.000424853	0.0013618	0.001447342	0	0	0	0	0	0	108	368.5	150	439	263.5	364	5598.792523	5019.102471
1797	3	1.34	NA	NA	21	358	0	219.0652123	246	318	255	2217	51	197	0	0	0	3.000419262	0.000408044	0.000670671	0.000921792	0	0	0	0	0	0	99	307	83.5	509	233.5	460.5	11141.95052	11621.63808
1798	3	1.06	12	8	20	325	0	291.4712598	247	316	256	2896	89	307	0	0	0	5.082854247	8.60E-05	0.000891852	0.001269212	0	0	0	0	0	0	108	368.5	152	439	268	363.5	6723.090422	7390.74458
1799	3	1.4	NA	NA	21	358	0	338.9511341	246	318	255	2217	51	197	0	0	0	7.207265495	0.000670671	0.000800062	0.000918096	0	0	0	0	0	0	99	307	83.5	509	233.5	460.5	12136.53143	12897.924
1800	3	NA	18	12	30	347	0	8.259337421	246	316	255	2647	75	266	0	0	0	6.568386535	0.00111018	0.001692011	0.001744506	NA	NA	NA	NA	NA	NA	139	372.5	138.5	483.5	291	336.5	NA	NA
1801	4	1.3	NA	NA	27	321	0	262.9943216	247	315	256	2967	94	320	0	0	0	3.817883876	0.001082405	0.001236851	0.001454373	0	0	0	0	0	0	89	355.5	111.5	433.5	232.5	410.5	13421.31548	12063.06706
1802	6	1.3	NA	NA	24	318	0	76.19262389	247	315	256	2980	94	322	0	0	0	5.841802277	0.000626498	0.001069299	0.001190672	0	0	0	0	0	0	109	368.5	152	439	256.5	375	11963.82972	12063.06706
1803	2	1.2	27	12	39	396	0	8.870573981	243	317	252	2210	50	194	0	0	0	6.112630501	0.000257099	0.000349857	0.000545711	NA	NA	NA	NA	NA	NA	98	304	90.5	503	241	460.5	16436.42931	8860.467391
1804	1	1.78	NA	NA	21	367	0	157.9104731	245	318	253	2232	51	198	0	0	0	2.514843432	0.000466154	0.000612944	0.000694046	0	0	0	0	0	0	98	311.5	79	503.5	235	452	19394.22831	22788.93656
1805	3	1	NA	NA	24	319	0	258.876768	247	315	256	2967	94	320	0	0	0	2.415887233	0.000492544	0.000868159	0.001640549	0	0	0	0	0	0	89	355.5	111.5	433.5	232.5	410.5	7168.904574	6444.063006
1806	2	1	NA	NA	27	310	0	311.7884917	248	316	257	2956	93	318	0	0	1	6.96372241	0.00041	0.00054037	0.000756902	0	0	0	0	0	0	101	368.5	151.5	443.5	268	363.5	8042.251704	6444.063006
1807	0	NA	16	9	25	337	0	328.1617186	246	316	255	2647	75	266	0	0	0	9.7847235	0.000231948	0.000781601	0.001440139	NA	NA	NA	NA	NA	NA	139	372.5	138.5	483.5	291	336.5	NA	NA
1808	0	0.9	NA	NA	23	324	0	247.1536586	247	315	256	2980	94	322	0	0	0	3.598627085	0.000492544	0.001293213	0.001317004	0	0	0	0	0	0	109	368.5	152	439	256.5	375	5598.792523	5003.881018
1809	1	NA	16	12	28	349	0	203.5331422	246	317	255	2669	76	269	0	0	1	7.084826035	0.000725603	0.001179915	0.0012492	NA	NA	NA	NA	NA	NA	125	368	138.5	479	275	356.5	NA	NA
1810	2	0.79	12	11	23	326	0	333.0478648	247	316	256	2896	89	307	0	0	0	3.135904133	0.000545619	0.001315751	0.001329662	0	0	0	0	0	0	108	368.5	152	439	268	363.5	4340.912959	3646.588331
1811	2	0.7	NA	NA	26	313	0	54.21024474	248	316	257	2956	93	318	0	0	1	4.377345785	0.000250799	0.00041	0.001120714	0	0	0	0	0	0	101	368.5	151.5	443.5	268	363.5	3863.776434	2729.689177
1812	2	0.95	11	11	22	322	0	111.4706365	247	316	256	2908	90	309	0	0	0	2.546507518	0.000164924	0.001811767	0.002837058	0	0	0	0	0	0	110.5	368.5	153	446.5	271	360.5	5957.823616	5683.480527
1813	2	1.49	12	10	22	322	0	111.4706365	247	316	256	2908	90	309	0	0	0	2.546507518	0.000164924	0.001894228	0.002806653	0	0	0	0	0	0	110.5	368.5	153	446.5	271	360.5	14342.6949	16642.82196
1814	3	1.2	27	10	37	401	0	90	243	317	252	2210	50	194	0	0	0	2.54E-14	0.00025	0.000349857	0.000388973	NA	NA	NA	NA	NA	NA	98	304	90.5	503	241	460.5	15613.2496	8860.467391
1815	2	1.2	27	10	37	391	0	1.91E-13	243	317	252	2210	50	194	0	0	0	7.419825961	0.000596406	0.000695701	0.000720625	NA	NA	NA	NA	NA	NA	98	304	90.5	503	241	460.5	15613.2496	8860.467391
1816	2	1.1	NA	NA	NA	401	0	90	243	317	252	2210	50	194	0	0	0	2.54E-14	0.00025	0.000257099	0.000386005	NA	NA	NA	NA	NA	NA	98	304	90.5	503	241	460.5	NA	7197.274372
1817	3	NA	18	12	30	337	0	328.1617186	246	316	255	2647	75	266	0	0	0	9.7847235	0.000231948	0.000576975	0.001343317	NA	NA	NA	NA	NA	NA	139	372.5	138.5	483.5	291	336.5	NA	NA
1818	1	NA	18	11	29	364	0	145.8853828	246	316	255	2667	76	268	0	0	0	3.375766539	0.001465367	0.002046289	0.002250022	NA	NA	NA	NA	NA	NA	129	364	144	479	281	355	NA	NA
1819	4	1.53	NA	NA	23	345	0	11.47052088	246	318	255	2217	51	197	0	0	0	5.926932346	0.000570351	0.000581378	0.000896437	0	0	0	0	0	0	99	307	83.5	509	233.5	460.5	15773.59437	15925.80912
1820	5	1.4	NA	NA	28	307	0	260.6946314	248	316	257	2956	93	318	0	0	1	2.881672235	0.000250799	0.00054037	0.001225887	0	0	0	0	0	0	101	368.5	151.5	443.5	268	363.5	16070.69992	14389.56992
1821	2	0.98	11	10	21	329	0	62.49812704	247	316	255	2886	89	306	0	0	0	9.013984385	0.000454863	0.001251958	0.001389244	0	0	0	0	0	0	109	377	153	439	271	352	6049.590235	6056.918748
1822	10	1.7	NA	NA	23	319	0	47.6899788	247	315	256	2967	94	320	0	0	0	8.594876486	0.000868159	0.001317004	0.001718255	0	0	0	0	0	0	89	355.5	111.5	433.5	232.5	410.5	19375.33812	22805.01452
1823	2	1.4	NA	NA	26	315	0	182.5323154	247	315	256	2967	94	320	0	0	0	10.61342679	0.001820357	0.001831721	0.002060097	0	0	0	0	0	0	89	355.5	111.5	433.5	232.5	410.5	14949.35795	14389.56992
1824	3	1.26	11	10	21	321	0	112.8528589	247	316	255	2886	89	306	0	0	0	3.597658318	0.000158114	0.000888426	0.001251958	0	0	0	0	0	0	109	377	153	439	271	352	9880.432677	11047.12897
1825	4	NA	18	12	30	357	0	198.7123602	246	317	255	2669	76	269	0	0	1	3.687714957	0.000650308	0.000725603	0.000866833	NA	NA	NA	NA	NA	NA	125	368	138.5	479	275	356.5	NA	NA
1826	1	1.2	27	10	37	406	0	175.8554884	243	317	252	2210	50	194	0	0	0	6.517743572	0.000805295	0.000828734	0.000912688	NA	NA	NA	NA	NA	NA	98	304	90.5	503	241	460.5	15613.2496	8860.467391
1827	1	0.67	10	10	20	321	0	112.8528589	247	316	255	2886	89	306	0	0	0	3.597658318	0.000158114	0.001004042	0.001389244	0	0	0	0	0	0	109	377	153	439	271	352	2745.806433	2422.177353
1828	1	1.1	27	10	37	399	0	249.2365295	243	317	252	2210	50	194	0	0	0	3.285074467	0.000349857	0.000388973	0.000468615	NA	NA	NA	NA	NA	NA	98	304	90.5	503	241	460.5	13174.37532	7197.274372
1829	1	1.2	27	10	37	396	0	354.2074291	243	317	252	2210	50	194	0	0	0	4.677008876	0.000386005	0.000446542	0.000585235	NA	NA	NA	NA	NA	NA	98	304	90.5	503	241	460.5	15613.2496	8860.467391
1830	1	1.1	27	12	39	400	0	65.29704499	243	317	252	2210	50	194	0	0	0	11.55756745	0.0003245	0.000906863	0.000912688	NA	NA	NA	NA	NA	NA	98	304	90.5	503	241	460.5	13868.9699	7197.274372
1831	1	0.92	NA	NA	22	363	0	141.721482	245	318	253	2232	51	198	0	0	0	5.33117843	0.000425441	0.000694046	0.00073	0	0	0	0	0	0	98	311.5	79	503.5	235	452	5596.094028	4728.449985
1832	5	1.3	NA	NA	23	306	0	26.20713557	247	315	256	2980	94	322	0	0	0	8.004122489	0.000621691	0.001097725	0.001170684	0	0	0	0	0	0	109	368.5	152	439	256.5	375	11477.05385	12063.06706
1833	2	1.53	10	9	19	326	0	18.72586615	247	316	256	2896	89	307	0	0	0	2.214762592	0.000891852	0.000977548	0.001583161	0	0	0	0	0	0	108	368.5	152	439	268	363.5	13090.24621	17722.63914
1834	2	NA	18	12	30	345	0	314.5422366	246	316	255	2647	75	266	0	0	0	10.838852	0.000810432	0.001451344	0.001543826	NA	NA	NA	NA	NA	NA	139	372.5	138.5	483.5	291	336.5	NA	NA
1835	3	1.34	NA	NA	20	355	0	20.64870614	246	318	255	2217	51	197	0	0	0	8.654930487	0.000441814	0.000581378	0.000588303	0	0	0	0	0	0	99	307	83.5	509	233.5	460.5	10623.81427	11621.63808
1836	4	1.95	10	9	19	320	0	80.98747562	247	316	255	2886	89	306	0	0	0	7.401073128	0.000454863	0.000888426	0.001004042	0	0	0	0	0	0	109	377	153	439	271	352	21017.33775	31109.43955
1837	3	1.2	NA	NA	22	321	0	317.8797138	247	315	256	2980	94	322	0	0	0	5.640229037	0.000458912	0.000480104	0.000732393	0	0	0	0	0	0	109	368.5	152	439	256.5	375	9400.110446	9967.217623
1838	1	0.95	NA	NA	21	365	0	141.3049576	245	318	253	2232	51	198	0	0	1	5.657902798	0.000374833	0.000380789	0.00075505	0	0	0	0	0	0	98	311.5	79	503.5	235	452	5693.366436	5107.254362
1839	4	NA	18	12	30	331	0	320.2614772	246	316	255	2647	75	266	0	0	0	6.641150573	0.000269258	0.001034456	0.001063814	NA	NA	NA	NA	NA	NA	139	372.5	138.5	483.5	291	336.5	NA	NA
1840	8	1.2	27	10	37	402	0	286.8729536	243	317	252	2210	50	194	0	0	0	6.400095779	0.000349857	0.000445982	0.000470106	NA	NA	NA	NA	NA	NA	98	304	90.5	503	241	460.5	15613.2496	8860.467391
1841	1	0.7	NA	NA	21	361	0	132.2001739	245	318	253	2232	51	198	0	0	0	7.932885291	0.0003245	0.000374833	0.000425441	0	0	0	0	0	0	98	311.5	79	503.5	235	452	3136.779806	2446.725214
1842	3	NA	18	12	30	337	0	282.3363962	246	316	255	2647	75	266	0	0	0	4.357102869	0.000576975	0.000781601	0.000930591	NA	NA	NA	NA	NA	NA	139	372.5	138.5	483.5	291	336.5	NA	NA
1843	2	1.1	27	12	39	397	0	37.26573582	243	317	252	2210	50	194	0	0	0	4.677472898	0.0003245	0.000805295	0.000881192	NA	NA	NA	NA	NA	NA	98	304	90.5	503	241	460.5	13868.9699	7197.274372
1844	4	1.3	NA	NA	26	296	0	360	248	317	257	2931	92	315	0	0	1	2.330458924	0.001040048	0.001467685	0.001771327	0	0	0	0	0	0	111	382.5	151.5	443	281	336.5	12935.94138	12063.06706
1845	1	1.37	NA	NA	20	339	0	62.20199214	246	318	255	2217	51	197	0	0	0	11.34903678	0.000555428	0.000570351	0.000588303	0	0	0	0	0	0	99	307	83.5	509	233.5	460.5	11093.03672	12250.32358
1846	2	1	27	12	39	398	0	360	243	317	252	2210	50	194	0	0	0	4.189657487	0.000446542	0.000509902	0.000670522	NA	NA	NA	NA	NA	NA	98	304	90.5	503	241	460.5	11514.51591	5728.520464
1847	6	1.31	NA	NA	23	365	0	341.3145657	246	318	255	2217	51	197	0	0	0	3.687130062	0.000964624	0.001776879	0.001812898	0	0	0	0	0	0	99	307	83.5	509	233.5	460.5	11650.01715	11011.73824
1848	0	0.5	NA	NA	20	315	0	331.2881688	247	315	256	2980	94	322	0	0	0	3.452038218	0.000664003	0.001069299	0.001679196	0	0	0	0	0	0	109	368.5	152	439	256.5	375	1550.819852	1205.502528
1849	4	1.3	NA	NA	27	312	0	77.21823187	247	315	256	2980	94	322	0	0	0	3.158653041	0.000313847	0.000743303	0.000901388	0	0	0	0	0	0	109	368.5	152	439	256.5	375	13421.31548	12063.06706
1850	1	NA	17	12	29	330	0	71.83780903	246	316	255	2647	75	266	0	0	0	5.221873871	0.000269258	0.000930591	0.001077033	NA	NA	NA	NA	NA	NA	139	372.5	138.5	483.5	291	336.5	NA	NA
1851	3	1.73	18	12	30	356	0	154.8739809	246	316	255	2667	76	268	0	0	0	6.665913964	0.000374833	0.001569777	0.001969568	NA	NA	NA	NA	NA	NA	129	364	144	479	281	355	25983.81799	22696.97349
1852	6	1.3	NA	NA	29	313	0	45.48773574	247	316	257	2950	93	317	0	0	0	13.70195607	0.000690507	0.001183385	0.001225887	0	0	0	0	0	0	111	382.5	143.5	439	272	345	14390.78541	12063.06706
1853	2	1.15	NA	NA	22	353	0	35.70345112	246	319	254	2208	50	195	0	0	0	13.52589747	0.000341321	0.000441814	0.000555428	0	0	0	0	0	0	108	303	83.5	517.5	237.5	460.5	8650.741774	8070.639108
1854	1	1.43	NA	NA	22	358	0	139.5599213	246	319	254	2218	51	197	0	0	0	7.614140012	0.0003245	0.000380789	0.00073	0	0	0	0	0	0	105	315.5	82	513	247.5	436.5	13236.92503	13564.5661
1855	3	1.2	NA	NA	23	318	0	9.124679276	247	316	256	2969	94	320	0	0	0	8.901868419	0.000313847	0.000730068	0.000961873	0	0	0	0	0	0	111	377	150	439	258	363.5	9816.909511	9967.217623
1856	3	1.37	NA	NA	20	354	0	161.3146885	246	319	254	2208	50	195	0	0	0	5.886759214	0.000341321	0.000604401	0.000894427	0	0	0	0	0	0	108	303	83.5	517.5	237.5	460.5	11093.03672	12250.32358
1857	2	0.71	17	11	28	357	0	141.6788896	246	317	255	2665	76	268	0	0	1	5.334291124	0.000292062	0.000306105	0.000622415	NA	NA	NA	NA	NA	NA	129.5	368	144	483	275	356.5	4270.209308	2697.612458
1858	2	1.4	NA	NA	23	323	0	106.4316081	247	316	256	2969	94	320	0	0	0	4.933659595	0.000374833	0.000411096	0.000480104	0	0	0	0	0	0	111	377	150	439	258	363.5	13263.40164	14389.56992
1859	0	0.25	NA	NA	20	311	0	31.39748031	247	316	256	2969	94	320	0	0	0	1.365613395	0.000510882	0.000732393	0.000880511	0	0	0	0	0	0	111	377	150	439	258	363.5	400.8213074	219.1284258
1860	3	0.91	19	1	20	329	0	360	247	316	256	2886	89	306	0	0	0	2.330458924	0.001530261	0.001736116	0.001776542	0	0	0	0	0	0	110.5	368.5	152	443.5	271	360.5	4991.380766	5125.548723
1861	6	1.4	NA	NA	24	310	0	271.6088479	247	316	256	2969	94	320	0	0	0	8.247673325	0.000565685	0.000621691	0.0009996	0	0	0	0	0	0	111	377	150	439	258	363.5	13825.94182	14389.56992
1862	6	1.3	25	10	35	408	0	278.8468032	243	317	253	2204	50	192	0	0	0	4.538953955	0.000148661	0.000272029	0.000445982	NA	NA	NA	NA	NA	NA	99	303.5	90.5	499	231	472	17289.97887	10723.59573
1863	6	1.3	NA	NA	23	315	0	67.15389999	247	316	256	2969	94	320	0	0	0	7.1691551	0.000374833	0.000458912	0.000510882	0	0	0	0	0	0	111	377	150	439	258	363.5	11477.05385	12063.06706
1864	10	0.7	NA	NA	28	323	0	198.7305893	247	316	256	2969	94	320	0	0	0	0.738601845	0.000743303	0.001004988	0.001190378	0	0	0	0	0	0	111	377	150	439	258	363.5	4153.595883	2729.689177
1865	5	1.4	NA	NA	28	319	0	153.041887	247	316	256	2959	93	318	0	0	0	2.091873838	0.000735391	0.000801561	0.001236851	0	0	0	0	0	0	109	378	145.5	439	265.5	356.5	16070.69992	14389.56992
1866	3	1.2	27	10	37	409	0	225.4111559	243	317	253	2204	50	192	0	0	0	1.660288051	0.000148661	0.000344819	0.000470106	NA	NA	NA	NA	NA	NA	99	303.5	90.5	499	231	472	15613.2496	8860.467391
1867	5	NA	18	12	30	316	0	349.8342832	246	317	255	2632	74	263	0	0	1	4.020575309	0.000943398	0.001034456	0.001077033	NA	NA	NA	NA	NA	NA	148	382.5	125	493.5	301	316.5	NA	NA
1868	0	0.6	26	10	36	387	0	179.105843	243	317	253	2204	50	192	0	0	0	14.81868397	0.000187883	0.000881192	0.000906863	NA	NA	NA	NA	NA	NA	99	303.5	90.5	499	231	472	3928.883119	1670.117619
1869	2	1	17	11	28	350	0	151.5442814	246	317	255	2665	76	268	0	0	1	7.905932881	7.21E-05	0.000292062	0.000333017	NA	NA	NA	NA	NA	NA	129.5	368	144	483	275	356.5	8332.836608	6153.57268
1870	1	1.25	18	12	30	350	0	151.5442814	246	317	255	2665	76	268	0	0	1	7.905932881	7.21E-05	0.000306105	0.000322025	NA	NA	NA	NA	NA	NA	129.5	368	144	483	275	356.5	13778.60714	10491.39522
1871	3	1.58	18	12	30	359	0	149.8581414	246	317	255	2658	75	266	0	0	0	3.769413943	0.000869253	0.001025914	0.001251599	NA	NA	NA	NA	NA	NA	138	362.5	150	489	281	356.5	21767.8535	18311.02614
1872	4	1	26	12	38	403	0	161.316913	243	317	253	2204	50	192	0	0	0	8.791571613	0.000272029	0.000344819	0.000674759	NA	NA	NA	NA	NA	NA	99	303.5	90.5	499	231	472	11226.26831	5728.520464
1873	2	1.37	18	12	30	355	0	3.875455421	246	317	255	2658	75	266	0	0	0	3.501268907	0.000374833	0.001504427	0.001880239	NA	NA	NA	NA	NA	NA	138	362.5	150	489	281	356.5	16478.41815	13050.97978
1874	4	NA	18	12	30	352	0	275.1125181	246	317	255	2646	75	265	0	0	0	2.614831001	0.000810432	0.00196367	0.001971218	NA	NA	NA	NA	NA	NA	139.5	376.5	132	487.5	301	322	NA	NA
1875	2	1	27	12	39	395	0	356.1309744	243	317	253	2204	50	192	0	0	0	6.976529566	0.000609016	0.000796304	0.000901388	NA	NA	NA	NA	NA	NA	99	303.5	90.5	499	231	472	11514.51591	5728.520464
1876	0	1.3	27	12	39	394	0	201.7836171	243	317	253	2204	50	192	0	0	0	16.13265547	0.000187883	0.000891067	0.000909065	NA	NA	NA	NA	NA	NA	99	303.5	90.5	499	231	472	19216.00521	10723.59573
1877	1	0.7	NA	NA	22	320	0	238.6765506	247	316	256	2959	93	318	0	0	0	5.810828824	0.00070214	0.00076896	0.00092957	0	0	0	0	0	0	109	378	145.5	439	265.5	356.5	3282.483398	2729.689177
1878	4	1.2	NA	NA	26	309	0	138.5999058	247	316	256	2969	94	320	0	0	0	4.652553025	0.000664003	0.001560833	0.001640122	0	0	0	0	0	0	111	377	150	439	258	363.5	11064.77042	9967.217623
1879	5	1.79	13	9	22	325	0	145.864733	247	316	256	2872	88	303	0	0	0	3.376589237	0.000739256	0.001234585	0.001553898	0	0	0	0	0	0	108	362.5	153	443	268	365.5	20518.24827	25417.62332
1880	2	1.2	NA	NA	26	323	0	118.2014505	247	316	256	2959	93	318	0	0	0	5.900032987	0.00025	0.000735391	0.000747329	0	0	0	0	0	0	109	378	145.5	439	265.5	356.5	11064.77042	9967.217623
1881	4	1.2	NA	NA	22	315	0	45.48969712	247	316	256	2969	94	320	0	0	0	0.332609698	0.000411096	0.000543323	0.000599083	0	0	0	0	0	0	111	377	150	439	258	363.5	9400.110446	9967.217623
1882	9	1.5	NA	NA	25	312	0	336.0101943	247	316	257	2950	93	317	0	0	0	8.112424454	0.001307364	0.001315295	0.001538733	0	0	0	0	0	0	111	382.5	143.5	439	272	345	16462.13708	16952.09044
1883	2	1.09	18	12	30	347	0	172.7610025	246	317	255	2665	76	268	0	0	1	3.755381416	0.000322025	0.000333017	0.000622415	NA	NA	NA	NA	NA	NA	129.5	368	144	483	275	356.5	10546.13912	7564.23606
1884	5	1.3	NA	NA	22	319	0	59.46665429	247	316	256	2969	94	320	0	0	0	2.751696473	0.000543323	0.000565685	0.000807094	0	0	0	0	0	0	111	377	150	439	258	363.5	10989.76961	12063.06706
1885	6	1.64	10	12	22	322	0	292.0437529	247	316	256	2872	88	303	0	0	0	4.340619965	0.000807217	0.000829759	0.000888426	0	0	0	0	0	0	108	362.5	153	443	268	365.5	17296.02704	20664.62811
1886	6	1.2	27	12	39	383	0	139.6368823	243	317	253	2204	50	192	0	0	0	11.17874627	0.000304795	0.000591354	0.000642028	NA	NA	NA	NA	NA	NA	99	303.5	90.5	499	231	472	16436.42931	8860.467391
1887	2	0.9	NA	NA	26	303	0	270	248	317	257	2924	91	313	0	0	1	5.20348479	0.001040048	0.001108873	0.001122542	0	0	0	0	0	0	101	368.5	145.5	439	261	366.5	6310.474173	5003.881018
1888	6	1.4	NA	NA	26	323	0	153.0420109	247	316	256	2959	93	318	0	0	0	1.04628444	0.000607289	0.000708308	0.000747329	0	0	0	0	0	0	109	378	145.5	439	265.5	356.5	14949.35795	14389.56992
1889	3	0.87	18	11	29	358	0	18.71185048	246	317	255	2658	75	266	0	0	0	5.887675667	0.001273499	0.001465367	0.001504427	NA	NA	NA	NA	NA	NA	138	362.5	150	489	281	356.5	6570.654849	4404.191577
1890	2	1.3	NA	NA	27	317	0	67.15326367	247	316	256	2959	93	318	0	0	0	1.801060346	0.00025	0.000801561	0.00080399	0	0	0	0	0	0	109	378	145.5	439	265.5	356.5	13421.31548	12063.06706
1891	8	1.5	NA	NA	26	312	0	232.5967275	247	316	257	2950	93	317	0	0	0	5.358587001	0.000690507	0.001391761	0.001493051	0	0	0	0	0	0	111	382.5	143.5	439	272	345	17104.51455	16952.09044
1892	3	2.01	12	6	18	331	0	216.7134209	247	316	256	2872	88	303	0	0	0	4.354696703	0.000534135	0.000739256	0.000888426	0	0	0	0	0	0	108	362.5	153	443	268	365.5	21151.99313	33412.63055
1893	2	1.21	12	11	23	325	0	225.4804672	247	316	256	2872	88	303	0	0	0	1.329996835	0.000829759	0.001413825	0.00168	0	0	0	0	0	0	108	362.5	153	443	268	365.5	9977.231252	10030.18086
1894	0	1.15	26	10	36	384	0	349.1355614	243	317	253	2204	50	192	0	0	0	17.04823624	0.000304795	0.000338378	0.000362215	NA	NA	NA	NA	NA	NA	99	303.5	90.5	499	231	472	13989.43107	8004.212661
1895	6	1.2	27	10	37	405	0	20.2486512	243	317	253	2204	50	192	0	0	0	5.451240527	9.85E-05	0.000166433	0.00053	NA	NA	NA	NA	NA	NA	99	303.5	90.5	499	231	472	15613.2496	8860.467391
1896	5	1.5	NA	NA	27	324	0	341.2693361	247	316	256	2969	94	320	0	0	0	7.345913968	0.000730068	0.000901388	0.001162497	0	0	0	0	0	0	111	377	150	439	258	363.5	17746.29919	16952.09044
1897	2	1.77	NA	NA	21	353	0	180	246	319	254	2208	50	195	0	0	0	0.932615601	0.000964624	0.001146342	0.001555024	0	0	0	0	0	0	108	303	83.5	517.5	237.5	460.5	19182.11433	22487.52679
1898	1	1.15	27	10	37	405	0	20.2486512	243	317	253	2204	50	192	0	0	0	5.451240527	9.85E-05	0.000235372	0.000432666	NA	NA	NA	NA	NA	NA	99	303.5	90.5	499	231	472	14368.57485	8004.212661
1899	12	1.4	27	10	37	406	0	141.7258058	243	317	253	2204	50	192	0	0	0	2.671212334	0.000166433	0.000235372	0.000451774	NA	NA	NA	NA	NA	NA	99	303.5	90.5	499	231	472	21094.70401	12791.76596
1900	4	1.1	NA	NA	NA	400	0	3.414998269	243	317	253	2204	50	192	0	0	0	3.964677844	0.00032249	0.000489183	0.000609016	NA	NA	NA	NA	NA	NA	99	303.5	90.5	499	231	472	NA	7197.274372
1901	0	1	26	10	36	366	0	299.1243225	243	317	252	2211	50	194	0	0	0	12.26539424	0.00019	0.000330151	0.000676757	NA	NA	NA	NA	NA	NA	99	300	90.5	499	241	460.5	10649.2217	5728.520464
1902	4	1.1	27	10	37	400	0	354.1239799	243	317	253	2204	50	192	0	0	0	15.76383953	0.000314006	0.000338378	0.000362353	NA	NA	NA	NA	NA	NA	99	303.5	90.5	499	231	472	13174.37532	7197.274372
1903	4	NA	18	12	30	327	0	143.0925791	246	317	255	2632	74	263	0	0	1	13.17679545	0.000759276	0.001124856	0.001584456	NA	NA	NA	NA	NA	NA	148	382.5	125	493.5	301	316.5	NA	NA
1904	2	1.3	27	12	39	406	0	261.9842593	243	317	253	2204	50	192	0	0	0	11.54623486	0.000640312	0.000649384	0.000790569	NA	NA	NA	NA	NA	NA	99	303.5	90.5	499	231	472	19216.00521	10723.59573
1905	1	0.9	26	12	38	408	0	6.431160282	243	317	253	2204	50	192	0	0	0	10.44213188	0.000314006	0.000636946	0.000641327	NA	NA	NA	NA	NA	NA	99	303.5	90.5	499	231	472	9139.381292	4448.254896
1906	6	1.2	NA	NA	26	319	0	33.35280981	247	316	256	2959	93	318	0	0	0	4.734747474	0.00045607	0.00092957	0.001020441	0	0	0	0	0	0	109	378	145.5	439	265.5	356.5	11064.77042	9967.217623
1907	3	1	27	10	37	400	0	4.462024809	243	317	253	2204	50	192	0	0	0	3.037634532	0.000213776	0.00032249	0.000432666	NA	NA	NA	NA	NA	NA	99	303.5	90.5	499	231	472	10937.83859	5728.520464
1908	3	1.11	12	9	21	321	0	131.6581069	247	316	256	2896	89	307	0	0	0	6.635467821	0.001200708	0.002019728	0.00252	0	0	0	0	0	0	111	368.5	152	446.5	271	360.5	7714.772324	8252.47289
1909	3	1.1	NA	NA	24	316	0	167.8237716	247	316	256	2959	93	318	0	0	0	7.822871454	0.000586941	0.00070214	0.001020441	0	0	0	0	0	0	109	378	145.5	439	265.5	356.5	8634.780875	8096.277182
1910	1	1.1	26	10	36	400	0	225.4113576	243	317	253	2204	50	192	0	0	0	10.83015351	0.000558659	0.000718679	0.000793095	NA	NA	NA	NA	NA	NA	99	303.5	90.5	499	231	472	12826.7429	7197.274372
1911	1	1.11	18	12	30	350	0	40.2576615	246	317	255	2658	75	266	0	0	0	3.661532078	0.000318277	0.000673573	0.000869253	NA	NA	NA	NA	NA	NA	138	362.5	150	489	281	356.5	10927.16313	7900.467205
1912	0	1.2	27	12	39	375	0	294.3658081	243	317	252	2211	50	194	0	0	0	9.519621244	0.00019	0.00027	0.00055	NA	NA	NA	NA	NA	NA	99	300	90.5	499	241	460.5	16436.42931	8860.467391
1913	0	1	26	10	36	376	0	236.0025322	243	317	252	2211	50	194	0	0	0	10.71558715	0.00027	0.000330151	0.000346699	NA	NA	NA	NA	NA	NA	99	300	90.5	499	241	460.5	10649.2217	5728.520464
1914	0	1.45	26	12	38	391	0	322.7343197	243	317	253	2204	50	192	0	0	0	15.97995516	0.000292062	0.000362215	0.000362353	NA	NA	NA	NA	NA	NA	99	303.5	90.5	499	231	472	23185.99609	13904.24396
1915	3	NA	18	12	30	315	0	28.2772397	246	317	255	2632	74	263	0	0	1	4.491877312	0.000759276	0.000930054	0.000943398	NA	NA	NA	NA	NA	NA	148	382.5	125	493.5	301	316.5	NA	NA
1916	1	0.72	10	12	22	329	0	27.86979355	247	316	256	2872	88	303	0	0	0	6.565324168	0.000534135	0.000807217	0.001174777	0	0	0	0	0	0	108	362.5	153	443	268	365.5	3468.040792	2882.909664
1917	3	1.6	NA	NA	27	321	0	54.92357768	247	316	256	2959	93	318	0	0	0	6.063582474	0.00045607	0.000586941	0.00076896	0	0	0	0	0	0	109	378	145.5	439	265.5	356.5	20128.8919	19755.65973
1918	5	1.1	NA	NA	25	327	0	327.8014897	247	316	256	2959	93	318	0	0	0	5.767048332	0.000357351	0.000555788	0.000607289	0	0	0	0	0	0	109	378	145.5	439	265.5	356.5	8985.755502	8096.277182
1919	3	1.8	NA	NA	26	307	0	255.4960017	248	316	256	2977	94	321	0	0	0	4.644953116	0.000713092	0.001095536	0.001378441	0	0	0	0	0	0	109	368.5	147	439	261	365	24415.88918	26184.03774
1920	1	0.87	17	11	28	341	0	270	246	317	255	2665	76	268	0	0	0	2.841010326	0.000192094	0.0004531	0.000742428	NA	NA	NA	NA	NA	NA	129.5	368	144	483	275	356.5	6349.425726	4404.191577
1921	3	1.1	27	12	39	402	0	45.4110983	243	317	253	2204	50	192	0	0	0	3.648712347	0.000213776	0.000489183	0.000512445	NA	NA	NA	NA	NA	NA	99	303.5	90.5	499	231	472	13868.9699	7197.274372
1922	4	1.4	NA	NA	28	303	0	38.34831802	248	317	257	2924	91	313	0	0	1	2.673940066	0.000460977	0.000683593	0.001006628	0	0	0	0	0	0	101	368.5	145.5	439	261	366.5	16070.69992	14389.56992
1923	7	1.4	NA	NA	26	326	0	221.6708047	247	316	256	2959	93	318	0	0	0	4.98192673	0.000357351	0.000511077	0.000536656	0	0	0	0	0	0	109	378	145.5	439	265.5	356.5	14949.35795	14389.56992
1924	1	1	27	12	39	402	0	71.81032219	243	317	253	2204	50	192	0	0	0	4.472665017	0.000451774	0.000512445	0.000534883	NA	NA	NA	NA	NA	NA	99	303.5	90.5	499	231	472	11514.51591	5728.520464
1925	0	0.8	24	10	34	382	0	258.8474177	243	317	252	2211	50	194	0	0	0	6.005506411	0.000184391	0.000346699	0.000541295	NA	NA	NA	NA	NA	NA	99	300	90.5	499	241	460.5	6515.109288	3349.98907
1926	1	1.17	17	12	29	343	0	314.5404697	246	317	255	2665	76	268	0	0	0	1.993807412	0.000192094	0.000274591	0.000555428	NA	NA	NA	NA	NA	NA	129.5	368	144	483	275	356.5	11715.63616	8959.63674
1927	0	0.45	26	10	36	396	0	259.9666918	243	317	253	2204	50	192	0	0	0	18.10926676	0.00026	0.00037108	0.000528015	NA	NA	NA	NA	NA	NA	99	303.5	90.5	499	231	472	2240.725699	828.5168696
1928	6	1.1	NA	NA	24	320	0	174.7167841	247	316	257	2950	93	317	0	0	0	2.574129124	0.001519901	0.002100595	0.002200364	0	0	0	0	0	0	111	382.5	143.5	439	272	345	8634.780875	8096.277182
1929	4	1.31	18	12	30	351	0	250.3098863	246	317	255	2658	75	266	0	0	0	5.519268142	0.000318277	0.00035609	0.001025914	NA	NA	NA	NA	NA	NA	138	362.5	150	489	281	356.5	15099.08192	11731.44303
1930	4	1	26	12	38	397	0	261.2823101	243	317	253	2204	50	192	0	0	0	10.64485544	0.000292062	0.000299666	0.000358469	NA	NA	NA	NA	NA	NA	99	303.5	90.5	499	231	472	11226.26831	5728.520464
1931	2	1.55	18	12	30	343	0	188.2597633	246	317	255	2665	76	268	0	0	0	1.648874742	0.000274591	0.000294109	0.000372156	NA	NA	NA	NA	NA	NA	129.5	368	144	483	275	356.5	20968.35917	17497.44355
1932	1	0.97	17	11	28	356	0	266.2464215	246	317	255	2665	76	268	0	0	1	3.557216991	0.000460977	0.000465296	0.000856154	NA	NA	NA	NA	NA	NA	129.5	368	144	483	275	356.5	7851.837292	5720.039844
1933	0	1.1	NA	NA	NA	390	0	227.4200094	243	317	252	2211	50	194	0	0	0	18.30466763	0.00037108	0.000600083	0.000755844	NA	NA	NA	NA	NA	NA	99	300	90.5	499	241	460.5	NA	7197.274372
1934	3	1.72	17	13	30	345	0	166.8025769	246	317	255	2665	76	268	0	0	1	3.11043927	0.000183848	0.000372156	0.000646297	NA	NA	NA	NA	NA	NA	129.5	368	144	483	275	356.5	25691.44316	22387.91643
1935	3	1.4	26	12	38	393	0	254.1848587	243	317	253	2204	50	192	0	0	0	20.47142074	0.00026	0.000329848	0.000600083	NA	NA	NA	NA	NA	NA	99	303.5	90.5	499	231	472	21650.96927	12791.76596
1936	2	1.1	NA	NA	24	313	0	11.49998301	248	316	256	2977	94	321	0	0	0	2.378147623	0.000713092	0.000832166	0.000920217	0	0	0	0	0	0	109	368.5	147	439	261	365	8634.780875	8120.905484
1937	0	1.25	26	12	38	382	0	258.8474177	243	317	252	2211	50	194	0	0	0	6.005506411	0.000184391	0.000371214	0.000452769	NA	NA	NA	NA	NA	NA	99	300	90.5	499	241	460.5	17354.16664	9766.712014
1938	5	1	NA	NA	NA	405	0	26.89542354	243	317	253	2204	50	192	0	0	0	4.175872533	0.000322025	0.000380526	0.000550273	NA	NA	NA	NA	NA	NA	99	303.5	90.5	499	231	472	NA	5728.520464
1939	2	0.97	18	12	30	357	0	180	246	317	255	2665	76	268	0	0	1	1.398769007	0.000465296	0.000626259	0.000800062	NA	NA	NA	NA	NA	NA	129.5	368	144	483	275	356.5	8398.764376	5720.039844
1940	4	1.1	26	10	36	397	0	230.1688724	243	317	253	2204	50	192	0	0	0	11.84163224	0.000238537	0.000299666	0.000558659	NA	NA	NA	NA	NA	NA	99	303.5	90.5	499	231	472	12826.7429	7197.274372
1941	0	1.15	NA	NA	NA	385	0	171.2031409	243	317	252	2211	50	194	0	0	0	13.65642703	0.001198708	0.001274755	0.001456022	NA	NA	NA	NA	NA	NA	99	300	90.5	499	241	460.5	NA	8004.212661
1942	5	1.5	NA	NA	25	325	0	211.3967168	247	316	256	2959	93	318	0	0	0	2.729654824	0.000536656	0.000766551	0.000864928	0	0	0	0	0	0	109	378	145.5	439	265.5	356.5	16462.13708	16952.09044
1943	3	0.82	10	11	21	325	0	32.43982428	247	316	256	2886	89	306	0	0	0	4.411863348	0.000898999	0.000988838	0.001527383	0	0	0	0	0	0	110.5	368.5	152	443.5	271	360.5	4271.862831	3989.389355
1944	1	1.17	17	12	29	344	0	164.5099851	246	317	255	2665	76	268	0	0	1	2.659684527	0.000183848	0.000294109	0.000555428	NA	NA	NA	NA	NA	NA	129.5	368	144	483	275	356.5	11715.63616	8959.63674
1945	6	1.54	18	12	30	357	0	245.333022	246	317	255	2658	75	266	0	0	0	3.904922213	0.00035609	0.000673573	0.001251599	NA	NA	NA	NA	NA	NA	138	362.5	150	489	281	356.5	20705.10414	17230.90534
1946	4	1.2	NA	NA	22	289	0	39.46843641	248	317	257	2924	91	313	0	0	1	6.317311401	0.000460977	0.000566392	0.000893756	0	0	0	0	0	0	101	368.5	145.5	439	261	366.5	9400.110446	9967.217623
1947	1	1.3	NA	NA	NA	405	0	69.23658685	243	317	253	2204	50	192	0	0	0	3.285083115	0.000322025	0.000361248	0.000649384	NA	NA	NA	NA	NA	NA	99	303.5	90.5	499	231	472	NA	10723.59573
1948	12	1.9	NA	NA	24	310	0	51.18795644	247	316	257	2950	93	317	0	0	0	6.666242826	0.00084534	0.00119708	0.00120283	0	0	0	0	0	0	111	382.5	143.5	439	272	345	25094.57406	29658.7435
1949	4	1.2	NA	NA	24	300	0	222.9961518	248	317	257	2924	91	313	0	0	1	7.606339962	0.000951893	0.000960417	0.001147693	0	0	0	0	0	0	101	368.5	145.5	439	261	366.5	10233.27374	9967.217623
1950	3	1.1	NA	NA	NA	390	0	233.5237181	243	317	253	2204	50	192	0	0	0	2.352034626	0.000715891	0.001435584	0.001538376	NA	NA	NA	NA	NA	NA	99	303.5	90.5	499	231	472	NA	7197.274372
1951	1	1	26	12	38	398	0	237.9003727	243	317	253	2204	50	192	0	0	0	6.119800006	0.000238537	0.000358469	0.000636553	NA	NA	NA	NA	NA	NA	99	303.5	90.5	499	231	472	11226.26831	5728.520464
1952	3	0.9	NA	NA	26	326	0	59.46566139	247	316	256	2959	93	318	0	0	0	5.490597212	0.000511077	0.000555788	0.000766551	0	0	0	0	0	0	109	378	145.5	439	265.5	356.5	6310.474173	5003.881018
1953	1	1.1	25	10	35	401	0	14.54819181	243	317	253	2204	50	192	0	0	0	10.24793793	0.0004272	0.00059439	0.000638905	NA	NA	NA	NA	NA	NA	99	303.5	90.5	499	231	472	12478.87862	7197.274372
1954	0	NA	17	11	28	337	0	306.4316251	246	317	255	2646	75	265	0	0	0	9.339749705	0.000155242	0.001181186	0.001186634	NA	NA	NA	NA	NA	NA	139.5	376.5	132	487.5	301	322	NA	NA
1955	3	1.2	27	10	37	411	0	238.7587398	243	317	253	2204	50	192	0	0	0	14.0953368	0.000329848	0.000462277	0.000528015	NA	NA	NA	NA	NA	NA	99	303.5	90.5	499	231	472	15613.2496	8860.467391
1956	4	NA	18	12	30	337	0	306.4316251	246	317	255	2646	75	265	0	0	0	9.339749705	0.000155242	0.001031601	0.001080787	NA	NA	NA	NA	NA	NA	139.5	376.5	132	487.5	301	322	NA	NA
1957	7	1.7	18	12	30	351	0	208.6851705	246	317	255	2658	75	266	0	0	0	3.451161091	0.000970824	0.001032763	0.001120714	NA	NA	NA	NA	NA	NA	138	362.5	150	489	281	356.5	25111.53534	21776.9929
1958	0	1.25	26	12	38	392	0	290.7630119	243	317	252	2211	50	194	0	0	0	3.285143667	0.000452769	0.000541295	0.00082365	NA	NA	NA	NA	NA	NA	99	300	90.5	499	241	460.5	17354.16664	9766.712014
1959	2	0.95	NA	NA	22	354	0	74.95431015	246	319	254	2208	50	195	0	0	0	5.373653105	0.000452769	0.000953415	0.001146342	0	0	0	0	0	0	108	303	83.5	517.5	237.5	460.5	5957.823616	5107.254362
1960	4	1.25	27	10	37	405	0	5.269105346	243	317	253	2204	50	192	0	0	0	2.57407066	0.000361248	0.000380526	0.000696419	NA	NA	NA	NA	NA	NA	99	303.5	90.5	499	231	472	16908.29653	9766.712014
1961	2	1.17	18	12	30	360	0	147.1112709	246	317	255	2665	76	268	0	0	1	3.051580621	0.000441022	0.000460977	0.000626259	NA	NA	NA	NA	NA	NA	129.5	368	144	483	275	356.5	12109.76664	8959.63674
1962	3	1.51	18	12	30	357	0	56.73195919	246	317	255	2658	75	266	0	0	0	6.769432104	0.000636553	0.000866833	0.000927631	NA	NA	NA	NA	NA	NA	138	362.5	150	489	281	356.5	19925.07539	16445.19518
1963	4	NA	18	12	30	322	0	356.3662528	246	317	255	2632	74	263	0	0	1	7.43460599	0.000148661	0.000537587	0.000635059	NA	NA	NA	NA	NA	NA	148	382.5	125	493.5	301	316.5	NA	NA
1964	3	1.3	NA	NA	28	298	0	65.35458765	248	317	257	2924	91	313	0	0	1	3.908115587	0.00034	0.000566392	0.000683593	0	0	0	0	0	0	101	368.5	145.5	439	261	366.5	13906.25824	12063.06706
1965	3	1.5	NA	NA	26	312	0	180	247	316	256	2969	94	320	0	0	0	0.466338689	0.001123788	0.001670269	0.001787344	0	0	0	0	0	0	111	377	150	439	258	363.5	17104.51455	16952.09044
1966	1	NA	17	10	27	322	0	356.3662528	246	317	255	2632	74	263	0	0	1	7.43460599	0.000148661	0.000414367	0.000530848	NA	NA	NA	NA	NA	NA	148	382.5	125	493.5	301	316.5	NA	NA
1967	6	1.3	NA	NA	26	310	0	141.2344485	247	316	257	2950	93	317	0	0	0	5.66345348	0.00084534	0.000891067	0.000979847	0	0	0	0	0	0	111	382.5	143.5	439	272	345	12935.94138	12063.06706
1968	5	0.88	12	7	19	319	0	174.7179275	247	316	256	2896	89	307	0	0	0	2.574124381	0.000692604	0.000800062	0.000860058	0	0	0	0	0	0	111	368.5	152	446.5	271	360.5	4446.930256	4728.653817
1969	2	0.9	NA	NA	28	317	0	283.8073334	247	316	256	2969	94	320	0	0	0	1.953292105	0.000552268	0.000723395	0.001328834	0	0	0	0	0	0	111	377	150	439	258	363.5	6783.818885	5003.881018
1970	3	0.88	11	10	21	323	0	273.7506333	247	316	256	2886	89	306	0	0	0	3.559999206	0.000616117	0.000692604	0.000759276	0	0	0	0	0	0	110.5	368.5	152	443.5	271	360.5	4903.236432	4728.653817
1971	6	1.3	26	12	38	406	0	195.4653236	243	317	253	2204	50	192	0	0	0	2.65936762	0.000241661	0.000264764	0.0004272	NA	NA	NA	NA	NA	NA	99	303.5	90.5	499	231	472	18734.96308	10723.59573
1972	1	1.35	27	12	39	409	0	52.99107947	243	317	253	2204	50	192	0	0	0	9.96981748	0.000183576	0.00031	0.000462277	NA	NA	NA	NA	NA	NA	99	303.5	90.5	499	231	472	20685.07977	11731.74518
1973	3	1.3	NA	NA	28	311	0	185.2835701	247	316	256	2969	94	320	0	0	0	5.13791148	0.000171172	0.000552268	0.000920217	0	0	0	0	0	0	111	377	150	439	258	363.5	13906.25824	12063.06706
1974	6	1	27	12	39	406	0	300.601939	243	317	253	2204	50	192	0	0	0	1.373855585	0.000264764	0.000282312	0.000398121	NA	NA	NA	NA	NA	NA	99	303.5	90.5	499	231	472	11514.51591	5728.520464
1975	5	1.25	27	10	37	392	0	185.606868	244	317	252	2190	49	191	0	0	0	7.224623916	0.000715891	0.000817435	0.001102089	NA	NA	NA	NA	NA	NA	100.5	302.5	96.5	503	230.5	472.5	16908.29653	9766.712014
1976	2	1.1	NA	NA	26	309	0	108.1428308	247	316	256	2969	94	320	0	0	0	0.748783028	0.000171172	0.000723395	0.000832166	0	0	0	0	0	0	111	377	150	439	258	363.5	9336.393265	8096.277182
1977	3	1.4	NA	NA	26	299	0	270	248	317	257	2924	91	313	0	0	0	1.422763368	0.00067082	0.000839524	0.001237619	0	0	0	0	0	0	101	368.5	145.5	439	261	366.5	14949.35795	14389.56992
1978	0	1.45	26	10	36	403	0	194.620635	243	317	252	2211	50	194	0	0	0	8.374080304	0.000761577	0.000912634	0.000952733	NA	NA	NA	NA	NA	NA	99	300	90.5	499	241	460.5	21994.20196	13904.24396
1979	3	0.9	NA	NA	25	310	0	22.50921438	247	316	257	2950	93	317	0	0	0	6.783015714	0.000187883	0.000664831	0.001010198	0	0	0	0	0	0	111	382.5	143.5	439	272	345	6073.477885	5003.881018
1980	1	1.1	NA	NA	26	318	0	242.9234304	247	316	256	2959	93	318	0	0	0	6.629734013	0.00086093	0.000910055	0.001140044	0	0	0	0	0	0	109	378	145.5	439	265.5	356.5	9336.393265	8096.277182
1981	6	1.79	12	11	23	322	0	18.7262741	247	316	256	2896	89	307	0	0	1	2.951881084	0.001200708	0.001221884	0.001394884	0	0	0	0	0	0	111	368.5	152	446.5	271	360.5	21428.0234	25698.04597
1982	4	0.91	12	10	22	326	0	225.4818384	247	316	256	2886	89	306	0	0	0	3.321943063	0.000571402	0.000616117	0.000976166	0	0	0	0	0	0	110.5	368.5	152	443.5	271	360.5	5477.97394	5125.548723
1983	3	1.15	26	12	38	399	0	11.46908128	243	317	253	2204	50	192	0	0	0	4.747611384	0.000272029	0.000272947	0.000570088	NA	NA	NA	NA	NA	NA	99	303.5	90.5	499	231	472	14747.47275	8004.212661
1984	2	1.93	18	12	30	342	0	169.532183	246	317	255	2665	76	268	0	0	0	5.202315525	0.000178885	0.000806226	0.00088459	NA	NA	NA	NA	NA	NA	129.5	368	144	483	275	356.5	32169.53915	29387.90422
1985	3	1.25	18	12	30	360	0	198.7123238	246	317	255	2665	76	268	0	0	1	2.214585394	0.000441022	0.000796241	0.000800062	NA	NA	NA	NA	NA	NA	129.5	368	144	483	275	356.5	13778.60714	10491.39522
1986	5	1.3	NA	NA	27	310	0	22.50921438	247	316	257	2950	93	317	0	0	0	6.783015714	0.000187883	0.000490408	0.000942019	0	0	0	0	0	0	111	382.5	143.5	439	272	345	13421.31548	12063.06706
1987	6	1.3	27	12	39	410	0	90	243	317	253	2204	50	192	0	0	0	6.126809893	0.000174929	0.000183576	0.000514004	NA	NA	NA	NA	NA	NA	99	303.5	90.5	499	231	472	19216.00521	10723.59573
1988	3	1.5	NA	NA	28	313	0	286.4312585	248	316	256	2977	94	321	0	0	0	4.933761171	0.000550091	0.000652763	0.000667533	0	0	0	0	0	0	109	368.5	147	439	261	365	18387.51347	17003.6575
1989	5	1.4	NA	NA	29	297	0	354.7169414	248	317	257	2924	91	313	0	0	0	2.574128471	0.00034	0.00067082	0.000893756	0	0	0	0	0	0	101	368.5	145.5	439	261	366.5	16630.6414	14389.56992
1990	1	0.56	10	10	20	323	0	124.2465884	247	316	256	2872	88	303	0	0	0	3.72384446	0.000947048	0.001174777	0.001274873	0	0	0	0	0	0	108	362.5	153	443	268	365.5	1934.794892	1567.403583
1991	2	1.97	NA	NA	22	352	0	90	246	319	254	2208	50	195	0	0	0	4.250578916	0.000452769	0.000608276	0.001555024	0	0	0	0	0	0	108	303	83.5	517.5	237.5	460.5	24738.26501	28951.92299
1992	3	1.15	27	10	37	396	0	156.502298	243	317	253	2204	50	192	0	0	0	1.779238188	0.000272029	0.000355106	0.00049679	NA	NA	NA	NA	NA	NA	99	303.5	90.5	499	231	472	14368.57485	8004.212661
1993	9	1.3	26	12	38	402	0	80.67023924	243	317	253	2204	50	192	0	0	0	2.874217227	0.000241661	0.000398121	0.000478539	NA	NA	NA	NA	NA	NA	99	303.5	90.5	499	231	472	18734.96308	10723.59573
1994	4	1.56	18	12	30	358	0	42.08943589	246	317	255	2658	75	266	0	0	0	5.63750285	0.000636553	0.000751665	0.000840238	NA	NA	NA	NA	NA	NA	138	362.5	150	489	281	356.5	21233.23607	17766.30676
1995	4	1.2	NA	NA	26	317	0	201.368237	248	316	256	2977	94	321	0	0	0	3.251530472	0.000652763	0.00080604	0.000813941	0	0	0	0	0	0	109	368.5	147	439	261	365	11064.77042	9997.537195
1996	6	1.13	11	11	22	324	0	230.6674119	247	316	256	2886	89	306	0	0	0	3.673827164	1.00E-04	0.000777946	0.000898999	0	0	0	0	0	0	110.5	368.5	152	443.5	271	360.5	8359.499685	8612.438856
1997	1	0.87	10	10	20	317	0	182.3294441	247	316	256	2896	89	307	0	0	1	5.814144137	0.000638905	0.000657951	0.000756637	0	0	0	0	0	0	111	368.5	152	446.5	271	360.5	4572.076459	4600.420538
1998	0	1.1	27	12	39	405	0	83.74949835	243	317	253	2204	50	192	0	0	0	6.398251229	0.000282312	0.000361248	0.000478539	NA	NA	NA	NA	NA	NA	99	303.5	90.5	499	231	472	13868.9699	7197.274372
1999	3	1.4	18	12	30	343	0	194.7592881	246	317	255	2665	76	268	0	0	0	6.482722665	0.000178885	0.000917606	0.001033102	NA	NA	NA	NA	NA	NA	129.5	368	144	483	275	356.5	17190.11958	13740.90605
[truncated: 133,529 more rows]
